# Supplementary material for: Integration of microRNAome, proteomics and metabolomics to analyze arsenic-induced malignant cell transformation
Source: Oncotarget. 2017 Jun 27;8(53):90879–96. doi: 10.18632/oncotarget.18741 (PMC5710891; doi:10.18632/oncotarget.18741)
Supplement: Supplementary file 2 [file oncotarget-08-90879-s002.xls]

## Sheet: Report
Statistic Test Report
Test No.	T-test-01
Test Name:	AS vs HT
Group No.	Sample Name	Group Name	Pair	Comment
1	HT1	HT
1	HT2	HT
1	HT3	HT
2	AS1	AS
2	AS2	AS
2	AS3	AS

## Sheet: Test Result
			Group 1		Group 2			Group 1	Group 1	Group 1	Group 2	Group 2	Group 2
			HT		AS			S01 - HT1	S02 - HT2	S03 - HT3	S04 - AS1	S05 - AS2	S06 - AS3					MRA-1001LCB_miRHuman_20.xls
Rpter Index	Reporter Name	p-value	Mean	StDev	Mean	StDev	Log2 (G2/G1)	Signal	Signal	Signal	Signal	Signal	Signal	Target Sequence (5' to 3')	Note	Reporter Source	Accession No.	Reporter Name	Human
22	hsa-miR-7-5p	0.00169189	868.888	130.437	3332.3	496.967	1.93928	837.416	757.066	1012.18	3635.46	3602.69	2758.77	UGGAAGACUAGUGAUUUUGUUGU	mature miRNA	standard	MIMAT0000252	hsa-miR-7-5p	hsa-miR-7-5p
1597	hsa-miR-4521	0.00495373	39.2676	25.5145	1372.01	841.321	2.1268	24.3461	68.7284	24.7283	787.574	992.174	2336.27	GCUAAGGAAGUCCUGUGCUCAG	mature miRNA	standard	MIMAT0019058	hsa-miR-4521	hsa-miR-4521
2135	hsa-miR-6739-5p	0.00669473	2217.41	583.344	12541.1	4047.21	2.49971	1975.19	2882.84	1794.2	7955.61	14052.8	15614.8	UGGGAAAGAGAAAGAACAAGUA	mature miRNA	standard	MIMAT0027379	hsa-miR-6739-5p	hsa-miR-6739-5p
222	hsa-miR-181b-5p	0.00779048	383.048	55.4336	915.023	161.226	1.25628	319.666	422.478	407.001	1068.75	929.096	747.222	AACAUUCAUUGCUGUCGGUGGGU	mature miRNA	standard	MIMAT0000257	hsa-miR-181b-5p	hsa-miR-181b-5p
126	hsa-miR-100-5p	0.0081451	589.167	97.5772	1425.67	248.028	1.2749	608.26	483.454	675.786	1394.85	1194.5	1687.67	AACCCGUAGAUCCGAACUUGUG	mature miRNA	standard	MIMAT0000098	hsa-miR-100-5p	hsa-miR-100-5p
1089	hsa-miR-1973	0.00821626	2421.59	500.597	771.112	171.335	-1.65094	2472.98	2894.51	1897.28	583.471	810.633	919.234	ACCGUGCAAAGGUAGCAUA	mature miRNA	standard	MIMAT0009448	hsa-miR-1973	hsa-miR-1973
55	hsa-miR-23a-3p	0.0108788	10272.9	1378.14	6098.62	443.912	-0.752291	10776	8713.91	11328.8	6361.76	6348.01	5586.1	AUCACAUUGCCAGGGAUUUCC	mature miRNA	standard	MIMAT0000078	hsa-miR-23a-3p	hsa-miR-23a-3p
1873	hsa-miR-4787-5p	0.0110415	2110.83	616.188	401.733	41.281	-2.3935	1610.32	2799.04	1923.13	395.655	445.716	363.828	GCGGGGGUGGCGGCGGCAUCCC	mature miRNA	standard	MIMAT0019956	hsa-miR-4787-5p	hsa-miR-4787-5p
48	hsa-miR-20a-5p	0.0125136	812.369	113.658	1390.35	135.701	0.775236	917.099	691.506	828.502	1517.5	1406.08	1247.46	UAAAGUGCUUAUAGUGCAGGUAG	mature miRNA	standard	MIMAT0000075	hsa-miR-20a-5p	hsa-miR-20a-5p
194	hsa-miR-146a-5p	0.0158887	239.631	41.6492	651.153	192.746	1.44218	280.505	197.247	241.141	619.716	476.057	857.685	UGAGAACUGAAUUCCAUGGGUU	mature miRNA	standard	MIMAT0000449	hsa-miR-146a-5p	hsa-miR-146a-5p
1360	hsa-miR-3919	0.0166688	618.407	297.543	4358.68	1590.53	2.81726	846.31	727.113	281.797	2691.18	4525.83	5859.04	GCAGAGAACAAAGGACUCAGU	mature miRNA	standard	MIMAT0018193	hsa-miR-3919	hsa-miR-3919
1213	hsa-miR-3178	0.0189828	640.009	156.284	263.73	49.5654	-1.27903	698.903	758.289	462.834	211.411	269.797	309.983	GGGGCGCGGCCGGAUCG	mature miRNA	standard	MIMAT0015055	hsa-miR-3178	hsa-miR-3178
147	hsa-miR-125b-5p	0.0243897	342.801	18.254	967.668	273.686	1.49714	361.886	341.006	325.511	743.207	887.241	1272.56	UCCCUGAGACCCUAACUUGUGA	mature miRNA	standard	MIMAT0000423	hsa-miR-125b-5p	hsa-miR-125b-5p
539	hsa-miR-513a-5p	0.0246615	958.25	290.185	34.4394	26.4799	-4.79827	670.145	1250.47	954.134	62.4773	30.9842	9.85673	UUCACAGGGAGGUGUCAU	mature miRNA	standard	MIMAT0002877	hsa-miR-513a-5p	hsa-miR-513a-5p
2494	hsa-miR-7704	0.0250712	2000.2	489.504	770.056	271.21	-1.37711	1807.09	2556.81	1636.71	592.997	1082.29	634.885	CGGGGUCGGCGGCGACGUG	mature miRNA	standard	MIMAT0030019	hsa-miR-7704	hsa-miR-7704
1241	hsa-miR-3196	0.0256874	1675.81	653.967	388.024	65.4117	-2.11064	1387.38	2424.4	1215.64	455.237	384.26	324.576	CGGGGCGGCAGGGGCCUC	mature miRNA	standard	MIMAT0015080	hsa-miR-3196	hsa-miR-3196
1571	hsa-miR-4497	0.0265685	1674.13	563.081	556.132	143.784	-1.58991	2083.15	1907.33	1031.92	515.363	715.898	437.135	CUCCGGGACGGCUGGGC	mature miRNA	standard	MIMAT0019032	hsa-miR-4497	hsa-miR-4497
420	hsa-miR-378i	0.0298522	459.846	59.7111	640.462	44.5669	0.477961	516.286	397.329	465.924	602.535	629.302	689.548	ACUGGACUAGGAGUCAGAAGG	mature miRNA	standard	MIMAT0019074	hsa-miR-378i	hsa-miR-378i
95	hsa-miR-31-5p	0.0372129	5717.17	1119.11	3045.22	95.1051	-0.908753	6281.75	4428.23	6441.53	3100.9	3099.36	2935.41	AGGCAAGAUGCUGGCAUAGCU	mature miRNA	standard	MIMAT0000089	hsa-miR-31-5p	hsa-miR-31-5p
1391	hsa-miR-3960	0.0380051	7671.34	1508.3	1837.29	795.041	-2.0619	5946.28	8741.44	8326.3	1859.75	2620.86	1031.26	GGCGGCGGCGGAGGCGGGGG	mature miRNA	standard	MIMAT0019337	hsa-miR-3960	hsa-miR-3960
498	hsa-miR-494-3p	0.0393115	223.874	86.3388	685.77	253.399	1.61504	133.532	305.557	232.532	464.016	961.964	631.329	UGAAACAUACACGGGAAACCUC	mature miRNA	standard	MIMAT0002816	hsa-miR-494-3p	hsa-miR-494-3p
1008	hsa-miR-1273g-3p	0.0416308	14701.9	2342.89	4945.19	1966.87	-1.5719	13385.8	17406.9	13313	3367.42	7148.84	4319.32	ACCACUGCACUCCAGCCUGAG	mature miRNA	standard	MIMAT0022742	hsa-miR-1273g-3p	hsa-miR-1273g-3p
181	hsa-miR-140-3p	0.0420345	93.1091	29.0868	333.236	187.343	1.83955	122.597	64.4409	92.2892	203.824	247.82	548.065	UACCACAGGGUAGAACCACGG	mature miRNA	standard	MIMAT0004597	hsa-miR-140-3p	hsa-miR-140-3p
273	hsa-miR-203a	0.0446883	2234.29	631.01	966.557	30.7383	-1.20889	2378.58	1543.63	2780.66	948.757	948.864	1002.05	GUGAAAUGUUUAGGACCACUAG	mature miRNA	standard	MIMAT0000264	hsa-miR-203a	hsa-miR-203a
1432	hsa-miR-4284	0.0457699	552.849	189.548	159.808	84.8767	-1.79055	659.828	664.723	333.996	83.3334	144.962	251.128	GGGCUCACAUCACCCCAU	mature miRNA	standard	MIMAT0016915	hsa-miR-4284	hsa-miR-4284
1582	hsa-miR-4508	0.0497073	1662.68	486.379	280.153	168.252	-2.56922	1478.97	2214.15	1294.91	282.514	110.732	447.212	GCGGGGCUGGGCGCGCG	mature miRNA	standard	MIMAT0019045	hsa-miR-4508	hsa-miR-4508
1713	hsa-miR-4690-5p	0.0519639	10025.5	2127.1	16745.3	606.77	0.740084	7959.99	9907.21	12209.2	17421.8	16249.1	16565	GAGCAGGCGAGGCUGGGCUGAA	mature miRNA	standard	MIMAT0019779	hsa-miR-4690-5p	hsa-miR-4690-5p
37	hsa-miR-17-5p	0.0569184	801.709	152.461	1249.64	193.362	0.640356	849.32	631.124	924.683	1402.95	1313.55	1032.41	CAAAGUGCUUACAGUGCAGGUAG	mature miRNA	standard	MIMAT0000070	hsa-miR-17-5p	hsa-miR-17-5p
416	hsa-miR-378e	0.057197	1117.92	191.444	1624.79	214.828	0.539436	1071.95	953.646	1328.16	1783.46	1380.32	1710.59	ACUGGACUUGGAGUCAGGA	mature miRNA	standard	MIMAT0018927	hsa-miR-378e	hsa-miR-378e
1610	hsa-miR-4530	0.0689273	895.018	174.169	234.26	120.227	-1.9338	701.197	945.453	1038.4	295.122	311.887	95.7714	CCCAGCAGGACGGGAGCG	mature miRNA	standard	MIMAT0019069	hsa-miR-4530	hsa-miR-4530
418	hsa-miR-378g	0.0729222	542.539	54.4051	868.432	183.254	0.678686	598.19	489.472	539.955	722.654	808.493	1074.15	ACUGGGCUUGGAGUCAGAAG	mature miRNA	standard	MIMAT0018937	hsa-miR-378g	hsa-miR-378g
1472	hsa-miR-4324	0.0735175	129.794	17.0276	381.488	195.684	1.55541	148.305	126.28	114.798	604.995	240.999	298.471	CCCUGAGACCCUAACCUUAA	mature miRNA	standard	MIMAT0016876	hsa-miR-4324	hsa-miR-4324
411	hsa-miR-378a-3p	0.0745604	1125.43	254.417	1942.18	554.167	0.787203	1411.5	1040.27	924.517	1624.85	1619.63	2582.07	ACUGGACUUGGAGUCAGAAGGC	mature miRNA	standard	MIMAT0000732	hsa-miR-378a-3p	hsa-miR-378a-3p
226	hsa-miR-181d-5p	0.0747067	97.0279	55.1759	419.74	286.562	2.11302	57.7047	73.277	160.102	733.57	353.658	171.992	AACAUUCAUUGUUGUCGGUGGGU	mature miRNA	standard	MIMAT0002821	hsa-miR-181d-5p	hsa-miR-181d-5p
62	hsa-miR-24-3p	0.0770167	11189.1	1319.79	5528.23	1790	-1.01721	11767.9	9678.85	12120.7	7040.76	5991.92	3552	UGGCUCAGUUCAGCAGGAACAG	mature miRNA	standard	MIMAT0000080	hsa-miR-24-3p	hsa-miR-24-3p
1012	hsa-miR-1275	0.0786332	411.275	104.5	855.401	335.252	1.0565	301.927	510.137	421.76	763.046	1227.15	576.007	GUGGGGGAGAGGCUGUC	mature miRNA	standard	MIMAT0005929	hsa-miR-1275	hsa-miR-1275
1590	hsa-miR-4516	0.0801876	2346.56	239.424	717.427	381.075	-1.70964	2085.29	2398.91	2555.47	1021.56	840.765	289.959	GGGAGAAGGGUCGGGGC	mature miRNA	standard	MIMAT0019053	hsa-miR-4516	hsa-miR-4516
1562	hsa-miR-4488	0.085128	1064.27	478.652	390.562	127.901	-1.44624	1229.2	1438.65	524.96	493.975	430.17	247.543	AGGGGGCGGGCUCCGGCG	mature miRNA	standard	MIMAT0019022	hsa-miR-4488	hsa-miR-4488
208	hsa-miR-151a-5p	0.0904557	832.533	181.497	1330.02	346.364	0.675872	1041.78	717.775	738.044	1066.46	1201.28	1722.32	UCGAGGAGCUCACAGUCUAGU	mature miRNA	standard	MIMAT0004697	hsa-miR-151a-5p	hsa-miR-151a-5p
135	hsa-miR-106a-5p	0.0904752	780.707	209.624	1212.85	188.698	0.635553	793.359	565.044	983.718	1390.92	1232.58	1015.07	AAAAGUGCUUACAGUGCAGGUAG	mature miRNA	standard	MIMAT0000103	hsa-miR-106a-5p	hsa-miR-106a-5p
53	hsa-miR-22-3p	0.0918114	547.128	114.786	815.742	80.5661	0.576233	665.642	436.474	539.269	759.192	780.045	907.989	AAGCUGCCAGUUGAAGAACUGU	mature miRNA	standard	MIMAT0000077	hsa-miR-22-3p	hsa-miR-22-3p
1559	hsa-miR-4485	0.0935789	627.964	235.557	289.201	123.457	-1.11861	877.59	596.704	409.598	190.987	248.826	427.79	UAACGGCCGCGGUACCCUAA	mature miRNA	standard	MIMAT0019019	hsa-miR-4485	hsa-miR-4485
Following transcripts are statistically significant but have low signals (signal < 500)
1612	hsa-miR-4532	0.000395604	225.922	24.0332	65.6204	3.7482	-1.78361	224.679	202.534	250.552	69.0326	66.2201	61.6085	CCCCGGGGAGCCCGGCG	mature miRNA	standard	MIMAT0019071	hsa-miR-4532	hsa-miR-4532
2051	hsa-miR-6132	0.00375159	137.317	37.18	25.0375	4.98576	-2.45535	145.212	169.916	96.824	25.5062	29.7723	19.8339	AGCAGGGCUGGGGAUUGCA	mature miRNA	standard	MIMAT0024616	hsa-miR-6132	hsa-miR-6132
291	hsa-miR-214-3p	0.00486679	148.349	8.10785	33.8248	6.07433	-2.13284	157.34	141.594	146.112	30.6014	40.8314	30.0417	ACAGCAGGCACAGACAGGCAGU	mature miRNA	standard	MIMAT0000271	hsa-miR-214-3p	hsa-miR-214-3p
314	hsa-miR-224-3p	0.00853366	50.0923	13.4566	7.69523	0.873969	-2.70255	63.7812	36.8808	49.615	8.26275	6.68879	8.13414	AAAAUGGUGCCCUAGUGACUACA	mature miRNA	standard	MIMAT0009198	hsa-miR-224-3p	hsa-miR-224-3p
441	hsa-miR-421	0.0109026	40.666	2.67439	28.8041	2.42387	-0.497549	38.3839	40.0052	43.6088	26.6636	31.436	28.3126	AUCAACAGACAUUAAUUGGGCGC	mature miRNA	standard	MIMAT0003339	hsa-miR-421	hsa-miR-421
83	hsa-miR-30a-3p	0.0124144	27.0238	3.21835	120.766	29.4973	2.15992	27.6173	23.55	29.904	145.468	88.1065	128.724	CUUUCAGUCGGAUGUUUGCAGC	mature miRNA	standard	MIMAT0000088	hsa-miR-30a-3p	hsa-miR-30a-3p
1071	hsa-miR-1587	0.0132478	329.682	11.4691	40.2605	18.4244	-3.03364	331.708	340.003	317.335	33.3436	61.1424	26.2955	UUGGGCUGGGCUGGGUUGGG	mature miRNA	standard	MIMAT0019077	hsa-miR-1587	hsa-miR-1587
1710	hsa-miR-4688	0.0144091	137.876	22.4628	24.7543	7.69159	-2.47762	121.825	163.546	128.256	16.6756	25.5981	31.9892	UAGGGGCAGCAGAGGACCUGGG	mature miRNA	standard	MIMAT0019777	hsa-miR-4688	hsa-miR-4688
1836	hsa-miR-4764-3p	0.0159304	6.65779	2.4638	34.2861	14.0043	2.36451	7.34006	8.70856	3.92476	23.0947	29.773	49.9905	UUAACUCCUUUCACACCCAUGG	mature miRNA	standard	MIMAT0019915	hsa-miR-4764-3p	hsa-miR-4764-3p
92	hsa-miR-30e-3p	0.0159807	48.2489	9.02727	129.92	39.3751	1.42905	58.6297	42.2387	43.8785	174.307	116.254	99.1974	CUUUCAGUCGGAUGUUUACAGC	mature miRNA	standard	MIMAT0000693	hsa-miR-30e-3p	hsa-miR-30e-3p
1377	hsa-miR-3935	0.0181284	9.43286	2.28918	24.9589	6.42451	1.40379	6.82924	10.3395	11.1299	21.3959	32.3754	21.1054	UGUAGAUACGAGCACCAGCCAC	mature miRNA	standard	MIMAT0018350	hsa-miR-3935	hsa-miR-3935
258	hsa-miR-196b-5p	0.0201473	70.4351	16.5811	166.299	35.2244	1.23941	74.835	52.0979	84.3725	165.783	131.336	201.779	UAGGUAGUUUCCUGUUGUUGGG	mature miRNA	standard	MIMAT0001080	hsa-miR-196b-5p	hsa-miR-196b-5p
352	hsa-miR-329-5p	0.0207193	53.9433	67.6998	0.0058256	0.00349245	-13.1768	2.36917	130.606	28.8547	0.00985406	0.00365078	0.00397196	GAGGUUUUCUGGGUUUCUGUUUC	mature miRNA	standard	MIMAT0026555	hsa-miR-329-5p	hsa-miR-329-5p
2326	hsa-miR-6833-5p	0.0222445	107.312	22.0133	55.073	8.47984	-0.96239	112.396	126.338	83.201	49.2233	64.7981	51.1977	GUGUGGAAGAUGGGAGGAGAAA	mature miRNA	standard	MIMAT0027566	hsa-miR-6833-5p	hsa-miR-6833-5p
56	hsa-miR-23a-5p	0.022483	14.2445	3.26716	151.034	82.3064	3.4064	14.7651	17.22	10.7482	80.1427	131.659	241.299	GGGGUUCCUGGGGAUGGGAUUU	mature miRNA	standard	MIMAT0004496	hsa-miR-23a-5p	hsa-miR-23a-5p
1240	hsa-miR-3195	0.0230898	114.958	30.3341	38.979	11.8269	-1.56034	141.137	122.022	81.7155	25.6938	48.3605	42.8828	CGCGCCGGGCCCGGGUU	mature miRNA	standard	MIMAT0015079	hsa-miR-3195	hsa-miR-3195
108	hsa-miR-92a-1-5p	0.0271368	4.74745	2.4619	29.9343	18.9494	2.65658	3.9226	7.51587	2.80389	17.2073	20.8836	51.7121	AGGUUGGGAUCGGUUGCAAUGCU	mature miRNA	standard	MIMAT0004507	hsa-miR-92a-1-5p	hsa-miR-92a-1-5p
268	hsa-miR-200b-5p	0.0272286	30.9814	7.97368	95.3965	38.7462	1.62253	32.9801	37.7655	22.1985	68.1835	78.2481	139.758	CAUCUUACUGGGCAGCAUUGGA	mature miRNA	standard	MIMAT0004571	hsa-miR-200b-5p	hsa-miR-200b-5p
20	hsa-miR-7-1-3p	0.0272766	33.436	11.3934	108.153	38.4224	1.69361	45.8057	23.3715	31.1308	106.732	70.4616	147.267	CAACAAAUCACAGUCUGCCAUA	mature miRNA	standard	MIMAT0004553	hsa-miR-7-1-3p	hsa-miR-7-1-3p
1643	hsa-miR-4646-5p	0.0282537	206.185	47.6937	67.73	28.6557	-1.60607	151.918	241.443	225.195	98.0053	41.0294	64.1554	ACUGGGAAGAGGAGCUGAGGGA	mature miRNA	standard	MIMAT0019707	hsa-miR-4646-5p	hsa-miR-4646-5p
79	hsa-miR-29b-2-5p	0.0322356	0.0168913	0.00516229	78.0943	123.836	12.1747	0.0202055	0.0109434	0.0195251	10.3177	2.94117	221.024	CUGGUUUCACAUGGUGGCUUAG	mature miRNA	standard	MIMAT0004515	hsa-miR-29b-2-5p	hsa-miR-29b-2-5p
995	hsa-miR-1268a	0.0334041	37.6698	3.28522	69.9984	12.4801	0.893912	41.3972	36.4167	35.1955	57.8575	82.792	69.3456	CGGGCGUGGUGGUGGGGG	mature miRNA	standard	MIMAT0005922	hsa-miR-1268a	hsa-miR-1268a
1639	hsa-miR-4644	0.0391805	100.965	25.3389	9.62194	9.08187	-3.39138	78.582	128.475	95.8365	20.0937	4.87267	3.89944	UGGAGAGAGAAAAGAGACAGAAG	mature miRNA	standard	MIMAT0019704	hsa-miR-4644	hsa-miR-4644
1449	hsa-miR-4301	0.0413485	113.518	82.0721	14.1288	12.0861	-3.00621	78.5488	207.283	54.7219	27.9102	9.14335	5.33294	UCCCACUACUUCACUUGUGA	mature miRNA	standard	MIMAT0016850	hsa-miR-4301	hsa-miR-4301
2308	hsa-miR-6824-5p	0.0421042	18.8304	6.00949	93.693	58.9474	2.31487	20.3013	23.968	12.2221	157.236	83.0526	40.7905	GUAGGGGAGGUUGGGCCAGGGA	mature miRNA	standard	MIMAT0027548	hsa-miR-6824-5p	hsa-miR-6824-5p
315	hsa-miR-224-5p	0.0427347	413.279	70.9881	222.743	63.6954	-0.891737	476.703	426.537	336.596	192.522	179.783	295.923	CAAGUCACUAGUGGUUCCGUU	mature miRNA	standard	MIMAT0000281	hsa-miR-224-5p	hsa-miR-224-5p
1939	hsa-miR-5100	0.0430436	122.962	20.453	250.209	71.5608	1.02492	103.765	120.646	144.474	170.853	269.936	309.836	UUCAGAUCCCAGCGGUGCCUCU	mature miRNA	standard	MIMAT0022259	hsa-miR-5100	hsa-miR-5100
2262	hsa-miR-6801-5p	0.0437525	36.9201	15.5336	12.8262	4.73809	-1.52531	32.1946	54.2676	24.298	9.27482	18.2061	10.9977	UGGUCAGAGGCAGCAGGAAAUGA	mature miRNA	standard	MIMAT0027502	hsa-miR-6801-5p	hsa-miR-6801-5p
848	hsa-miR-708-5p	0.0469789	45.1305	21.2031	126.128	43.1971	1.48272	69.5179	31.0627	34.8109	84.8226	122.567	170.996	AAGGAGCUUACAAUCUAGCUGGG	mature miRNA	standard	MIMAT0004926	hsa-miR-708-5p	hsa-miR-708-5p
1894	hsa-miR-4800-3p	0.0470456	183.64	21.6064	29.5673	17.9097	-2.63481	160.013	202.393	188.515	31.9054	46.1931	10.6035	CAUCCGUCCGUCUGUCCAC	mature miRNA	standard	MIMAT0019979	hsa-miR-4800-3p	hsa-miR-4800-3p
64	hsa-miR-25-5p	0.0502352	4.47374	2.18639	32.0597	28.8768	2.84121	3.87379	6.89747	2.64996	13.3216	17.543	65.3145	AGGCGGAGACUUGGGCAAUUG	mature miRNA	standard	MIMAT0004498	hsa-miR-25-5p	hsa-miR-25-5p
1581	hsa-miR-4507	0.0507636	376.85	22.0601	16.3781	23.0218	-4.52415	387.047	351.537	391.968	42.9265	1.92508	4.28284	CUGGGUUGGGCUGGGCUGGG	mature miRNA	standard	MIMAT0019044	hsa-miR-4507	hsa-miR-4507
830	hsa-miR-663a	0.0542478	369.576	104.439	174.303	61.1989	-1.08428	323.612	489.114	296.001	125.643	154.253	243.011	AGGCGGGGCGCCGCGGGACCGC	mature miRNA	standard	MIMAT0003326	hsa-miR-663a	hsa-miR-663a
285	hsa-miR-210-3p	0.0643409	71.5934	14.1181	14.7377	8.93443	-2.28031	86.9019	68.7928	59.0854	5.151	16.2304	22.8318	CUGUGCGUGUGACAGCGGCUGA	mature miRNA	standard	MIMAT0000267	hsa-miR-210-3p	hsa-miR-210-3p
1140	hsa-miR-3126-3p	0.0693792	16.6624	12.9745	64.806	30.6546	1.95954	9.65513	8.69813	31.6338	92.3896	70.2253	31.8032	CAUCUGGCAUCCGUCACACAGA	mature miRNA	standard	MIMAT0015377	hsa-miR-3126-3p	hsa-miR-3126-3p
1139	hsa-miR-3125	0.0699713	40.3918	5.01219	20.0315	6.22353	-1.0118	41.747	44.5871	34.8414	25.9448	13.5383	20.6113	UAGAGGAAGCUGUGGAGAGA	mature miRNA	standard	MIMAT0014988	hsa-miR-3125	hsa-miR-3125
473	hsa-miR-455-3p	0.0795044	127.415	48.5535	322.634	147.484	1.34036	148.98	71.8147	161.451	236.334	238.64	492.928	GCAGUCCAUGGGCAUAUACAC	mature miRNA	standard	MIMAT0004784	hsa-miR-455-3p	hsa-miR-455-3p
78	hsa-miR-29b-1-5p	0.0833549	10.8691	6.39791	38.3482	23.4854	1.81892	18.2032	7.97133	6.43283	64.1069	32.8121	18.1254	GCUGGUUUCAUAUGGUGGUUUAGA	mature miRNA	standard	MIMAT0004514	hsa-miR-29b-1-5p	hsa-miR-29b-1-5p
2444	hsa-miR-6894-5p	0.0834259	74.9621	17.9007	26.2857	13.8274	-1.51189	67.5016	95.3864	61.9984	40.8841	13.3863	24.5866	AGGAGGAUGGAGAGCUGGGCCAGA	mature miRNA	standard	MIMAT0027688	hsa-miR-6894-5p	hsa-miR-6894-5p
2286	hsa-miR-6813-5p	0.084136	99.7927	59.4658	14.0881	11.8522	-2.82445	134.668	133.58	31.1304	13.3301	2.63319	26.3011	CAGGGGCUGGGGUUUCAGGUUCU	mature miRNA	standard	MIMAT0027526	hsa-miR-6813-5p	hsa-miR-6813-5p
255	hsa-miR-196a-3p	0.0855451	23.7721	36.0164	0.282254	0.195097	-6.39613	2.85118	65.3599	3.10508	0.115567	0.496839	0.234356	CGGCAACAAGAAACUGCCUGAG	mature miRNA	standard	MIMAT0004562	hsa-miR-196a-3p	hsa-miR-196a-3p
2312	hsa-miR-6826-5p	0.0878343	10.2715	1.7765	23.0827	9.18526	1.16816	8.35662	11.866	10.5919	20.1767	15.702	33.3695	UCAAUAGGAAAGAGGUGGGACCU	mature miRNA	standard	MIMAT0027552	hsa-miR-6826-5p	hsa-miR-6826-5p
740	hsa-miR-595	0.0900833	63.3313	27.8054	18.427	10.2245	-1.7811	74.9288	83.4607	31.6045	25.4962	23.0814	6.70339	GAAGUGUGCCGUGGUGUGUCU	mature miRNA	standard	MIMAT0003263	hsa-miR-595	hsa-miR-595
378	hsa-miR-365a-3p	0.0902163	46.3445	1.16251	17.0823	8.98242	-1.4399	46.7568	45.032	47.2446	25.5141	7.63546	18.0973	UAAUGCCCCUAAAAAUCCUUAU	mature miRNA	standard	MIMAT0000710,MIMAT0022834	hsa-miR-365a-3p	hsa-miR-365a-3p, hsa-miR-365b-3p
1682	hsa-miR-4668-5p	0.0917414	22.1552	24.563	0.00491683	0.00328882	-12.1376	0.0488751	48.5975	17.8192	0.00870994	0.00318022	0.00286032	AGGGAAAAAAAAAAGGAUUUGUC	mature miRNA	standard	MIMAT0019745	hsa-miR-4668-5p	hsa-miR-4668-5p
820	hsa-miR-656-3p	0.0921434	21.7894	27.2462	0.00488463	0.00330318	-12.1231	0.0485448	52.354	12.9658	0.00869367	0.00315166	0.00280855	AAUAUUAUACAGUCAACCUCU	mature miRNA	standard	MIMAT0003332	hsa-miR-656-3p	hsa-miR-656-3p
1778	hsa-miR-4728-5p	0.0956677	187.232	57.2373	56.2701	33.6436	-1.73439	205.6	233.03	123.066	53.9628	91.008	23.8396	UGGGAGGGGAGAGGCAGCAAGCA	mature miRNA	standard	MIMAT0019849	hsa-miR-4728-5p	hsa-miR-4728-5p
1809	hsa-miR-4748	0.0957379	0.0218425	0.00793625	50.9951	82.6402	11.189	0.0265328	0.0126793	0.0263153	146.353	6.40979	0.222598	GAGGUUUGGGGAGGAUUUGCU	mature miRNA	standard	MIMAT0019884	hsa-miR-4748	hsa-miR-4748
1834	hsa-miR-4763-3p	0.096312	17.2574	6.95683	38.9017	7.75087	1.17262	23.0854	19.1313	9.55558	33.288	35.6719	47.7452	AGGCAGGGGCUGGUGCUGGGCGGG	mature miRNA	standard	MIMAT0019913	hsa-miR-4763-3p	hsa-miR-4763-3p
1178	hsa-miR-3151-5p	0.0984054	16.7752	26.093	0.00485079	0.0037776	-11.7558	3.44269	46.8407	0.042216	0.00921047	0.0027939	0.00254799	GGUGGGGCAAUGGGAUCAGGU	mature miRNA	standard	MIMAT0015024	hsa-miR-3151-5p	hsa-miR-3151-5p
2182	hsa-miR-6763-5p	0.0986497	101.459	31.8671	216.778	80.5045	1.09532	72.0794	96.9629	135.336	263.462	263.053	123.82	CUGGGGAGUGGCUGGGGAG	mature miRNA	standard	MIMAT0027426	hsa-miR-6763-5p	hsa-miR-6763-5p
85	hsa-miR-30b-3p	0.0989924	71.5853	17.8794	44.2855	9.84571	-0.69283	53.0909	88.7786	72.8863	45.9713	33.7057	53.1794	CUGGGAGGUGGAUGUUUACUUC	mature miRNA	standard	MIMAT0004589	hsa-miR-30b-3p	hsa-miR-30b-3p
2464	hsa-miR-7114-5p	0.0992669	8.72716	5.17357	23.9182	11.1628	1.45452	4.68186	6.94292	14.5567	13.013	35.3218	23.4198	UCUGUGGAGUGGGGUGCCUGU	mature miRNA	standard	MIMAT0028125	hsa-miR-7114-5p	hsa-miR-7114-5p
Following transcripts are statistically insignificant (p-value > .1)
269	hsa-miR-200c-3p	0.101484	4240.9	585.242	6064.46	1355.86	0.516009	4131.87	4872.99	3717.84	4907.48	5729.48	7556.41	UAAUACUGCCGGGUAAUGAUGGA	mature miRNA	standard	MIMAT0000617	hsa-miR-200c-3p	hsa-miR-200c-3p
110	hsa-miR-92a-3p	0.1056	2828.64	653.761	4958.27	1590.37	0.80973	3076.59	3322.15	2087.17	3425.47	4848.78	6600.56	UAUUGCACUUGUCCCGGCCUGU	mature miRNA	standard	MIMAT0000092	hsa-miR-92a-3p	hsa-miR-92a-3p
1560	hsa-miR-4486	0.105803	20.4132	13.9975	158.764	184.01	2.9593	14.4536	10.3819	36.4042	371.07	59.9632	45.2577	GCUGGGCGAGGCUGGCA	mature miRNA	standard	MIMAT0019020	hsa-miR-4486	hsa-miR-4486
1426	hsa-miR-4278	0.108541	2.30147	3.95137	43.8786	25.6519	4.25289	0.0196031	6.86412	0.020683	61.0074	56.242	14.3864	CUAGGGGGUUUGCCCUUG	mature miRNA	standard	MIMAT0016910	hsa-miR-4278	hsa-miR-4278
1428	hsa-miR-4280	0.109	5.24781	3.98622	34.746	17.5972	2.72706	0.792918	8.47797	6.47253	26.7458	54.922	22.5702	GAGUGUAGUUCUGAGCAGAGC	mature miRNA	standard	MIMAT0016911	hsa-miR-4280	hsa-miR-4280
2111	hsa-miR-6727-5p	0.109793	2079.47	431.561	639.001	380.739	-1.70233	1583.44	2368.8	2286.18	936.119	771.072	209.813	CUCGGGGCAGGCGGCUGGGAGCG	mature miRNA	standard	MIMAT0027355	hsa-miR-6727-5p	hsa-miR-6727-5p
2458	hsa-miR-7111-5p	0.114533	39.9888	29.637	10.4608	6.12498	-1.9346	23.8061	74.1942	21.9661	13.8336	3.39078	14.1581	UGGGGGAGGAAGGACAGGCCAU	mature miRNA	standard	MIMAT0028119	hsa-miR-7111-5p	hsa-miR-7111-5p
958	hsa-miR-1237-5p	0.114764	157.255	1.89716	83.2981	32.3179	-0.916753	157.4	159.076	155.29	93.6448	109.176	47.0739	CGGGGGCGGGGCCGAAGCGCG	mature miRNA	standard	MIMAT0022946	hsa-miR-1237-5p	hsa-miR-1237-5p
1826	hsa-miR-4758-5p	0.1157	2.36349	3.85854	122.389	193.767	5.69442	6.81659	0.0114262	0.262462	8.52929	12.5187	346.12	GUGAGUGGGAGCCGGUGGGGCUG	mature miRNA	standard	MIMAT0019903	hsa-miR-4758-5p	hsa-miR-4758-5p
794	hsa-miR-638	0.116142	1162.17	429.613	439.37	243.885	-1.40331	1273.34	1525.27	687.895	534.888	621.039	162.184	AGGGAUCGCGGGCGGGUGGCGGCCU	mature miRNA	standard	MIMAT0003308	hsa-miR-638	hsa-miR-638
1680	hsa-miR-4667-5p	0.120113	147.322	46.8359	42.9176	42.0157	-1.77933	95.0177	161.565	185.383	91.3619	16.4198	20.9712	ACUGGGGAGCAGAAGGAGAACC	mature miRNA	standard	MIMAT0019743	hsa-miR-4667-5p	hsa-miR-4667-5p
1658	hsa-miR-4656	0.12092	94.1871	16.5792	40.661	19.2673	-1.21188	82.3706	113.139	87.0512	50.5933	52.9356	18.4542	UGGGCUGAGGGCAGGAGGCCUGU	mature miRNA	standard	MIMAT0019723	hsa-miR-4656	hsa-miR-4656
2021	hsa-miR-6069	0.121324	1.05203	1.79549	33.9166	45.3868	5.01075	3.12528	0.0120907	0.018716	11.4563	4.13923	86.1542	GGGCUAGGGCCUGCUGCCCCC	mature miRNA	standard	MIMAT0023694	hsa-miR-6069	hsa-miR-6069
2045	hsa-miR-6126	0.123045	248.026	55.2983	98.7523	54.8256	-1.32861	311.826	213.869	218.384	103.579	151.005	41.6727	GUGAAGGCCCGGCGGAGA	mature miRNA	standard	MIMAT0024599	hsa-miR-6126	hsa-miR-6126
209	hsa-miR-151b	0.123976	825.608	179.057	1254.19	340.556	0.603228	1013.33	656.695	806.803	1050.8	1064.42	1647.35	UCGAGGAGCUCACAGUCU	mature miRNA	standard	MIMAT0010214	hsa-miR-151b	hsa-miR-151b
417	hsa-miR-378f	0.124066	356.815	33.6946	515.475	117.42	0.530727	385.531	319.722	365.192	471.198	426.632	648.596	ACUGGACUUGGAGCCAGAAG	mature miRNA	standard	MIMAT0018932	hsa-miR-378f	hsa-miR-378f
130	hsa-miR-103a-3p	0.124158	2207.74	246.356	1863.12	142.762	-0.244852	2425.12	1940.15	2257.96	1746.52	1820.51	2022.34	AGCAGCAUUGUACAGGGCUAUGA	mature miRNA	standard	MIMAT0000101	hsa-miR-103a-3p	hsa-miR-103a-3p
50	hsa-miR-20b-5p	0.124881	148.932	99.5403	370.003	178.531	1.31289	99.101	84.1482	263.546	561.975	339.084	208.951	CAAAGUGCUCAUAGUGCAGGUAG	mature miRNA	standard	MIMAT0001413	hsa-miR-20b-5p	hsa-miR-20b-5p
244	hsa-miR-191-5p	0.125834	1167.48	269.282	1714.31	356.931	0.554223	1287.29	859.089	1356.07	1435.1	1591.36	2116.46	CAACGGAAUCCCAAAAGCAGCUG	mature miRNA	standard	MIMAT0000440	hsa-miR-191-5p	hsa-miR-191-5p
217	hsa-miR-155-5p	0.125987	95.6208	9.30096	243.852	145.334	1.35061	85.6321	104.032	97.1981	178.399	142.755	410.402	UUAAUGCUAAUCGUGAUAGGGGU	mature miRNA	standard	MIMAT0000646	hsa-miR-155-5p	hsa-miR-155-5p
1579	hsa-miR-4505	0.12599	875.432	49.1255	28.7524	47.9827	-4.92824	924.788	874.967	826.541	84.1449	2.10003	0.0122794	AGGCUGGGCUGGGACGGA	mature miRNA	standard	MIMAT0019041	hsa-miR-4505	hsa-miR-4505
89	hsa-miR-30c-5p	0.126003	2077.35	675.317	3541.41	950.965	0.76958	2486.42	1297.88	2447.74	4586.97	3309.19	2728.06	UGUAAACAUCCUACACUCUCAGC	mature miRNA	standard	MIMAT0000244	hsa-miR-30c-5p	hsa-miR-30c-5p
1007	hsa-miR-1273f	0.12784	74.204	37.9495	25.1268	16.7473	-1.56227	95.3541	96.8654	30.3924	44.4127	14.2537	16.7142	GGAGAUGGAGGUUGCAGUG	mature miRNA	standard	MIMAT0020601	hsa-miR-1273f	hsa-miR-1273f
57	hsa-miR-23b-3p	0.135291	9192.07	1957.84	4904.85	1847.94	-0.906181	9265.85	7198.38	11112	6532.99	5285.26	2896.31	AUCACAUUGCCAGGGAUUACC	mature miRNA	standard	MIMAT0000418	hsa-miR-23b-3p	hsa-miR-23b-3p
2115	hsa-miR-6729-5p	0.136217	574.794	114.007	176.063	117.539	-1.70695	453.034	679.014	592.334	218.861	266.206	43.1217	UGGGCGAGGGCGGCUGAGCGGC	mature miRNA	standard	MIMAT0027359	hsa-miR-6729-5p	hsa-miR-6729-5p
1566	hsa-miR-4492	0.137984	378.162	248.156	82.4179	24.1636	-2.19798	431.338	595.42	107.729	58.0818	82.7667	106.405	GGGGCUGGGCGCGCGCC	mature miRNA	standard	MIMAT0019027	hsa-miR-4492	hsa-miR-4492
2408	hsa-miR-6876-5p	0.141578	27.9357	4.76133	1.30073	1.13864	-4.42472	27.1423	33.0439	23.6209	1.75126	2.14516	0.00576091	CAGGAAGGAGACAGGCAGUUCA	mature miRNA	standard	MIMAT0027652	hsa-miR-6876-5p	hsa-miR-6876-5p
2037	hsa-miR-6085	0.144655	528.888	107.513	180.996	121.185	-1.54701	485.224	651.364	450.078	207.132	286.98	48.8758	AAGGGGCUGGGGGAGCACA	mature miRNA	standard	MIMAT0023710	hsa-miR-6085	hsa-miR-6085
41	hsa-miR-18b-5p	0.144709	40.6793	15.0661	20.2493	7.57042	-1.00642	48.9187	49.8289	23.2904	24.7206	11.5086	24.5188	UAAGGUGCAUCUAGUGCAGUUAG	mature miRNA	standard	MIMAT0001412	hsa-miR-18b-5p	hsa-miR-18b-5p
158	hsa-miR-130a-3p	0.144751	943.083	228.395	1347.66	135.837	0.514994	1134.44	690.238	1004.57	1356.75	1478.72	1207.5	CAGUGCAAUGUUAAAAGGGCAU	mature miRNA	standard	MIMAT0000425	hsa-miR-130a-3p	hsa-miR-130a-3p
187	hsa-miR-143-3p	0.145144	375.543	130.264	616.168	188.941	0.714344	518.164	262.841	345.625	490.513	524.538	833.452	UGAGAUGAAGCACUGUAGCUC	mature miRNA	standard	MIMAT0000435	hsa-miR-143-3p	hsa-miR-143-3p
1897	hsa-miR-4802-3p	0.146064	0.665156	1.10863	32.0529	51.5863	5.59062	0.0242103	1.9453	0.0259609	91.5877	3.97634	0.594765	UACAUGGAUGGAAACCUUCAAGC	mature miRNA	standard	MIMAT0019982	hsa-miR-4802-3p	hsa-miR-4802-3p
1708	hsa-miR-4687-3p	0.147444	787.927	431.981	332.814	154.351	-1.24335	485.773	595.296	1282.71	426.406	417.373	154.661	UGGCUGUUGGAGGGGGCAGGC	mature miRNA	standard	MIMAT0019775	hsa-miR-4687-3p	hsa-miR-4687-3p
750	hsa-miR-603	0.148319	75.6827	26.7552	18.7557	18.3807	-2.01264	106.576	60.0116	60.4607	38.8125	2.71518	14.7395	CACACACUGCAAUUACUUUUGC	mature miRNA	standard	MIMAT0003271	hsa-miR-603	hsa-miR-603
1219	hsa-miR-3182	0.149726	293.134	60.5716	62.4994	65.032	-2.22965	225.801	310.413	343.189	133.321	48.7064	5.47025	GCUUCUGUAGUGUAGUC	mature miRNA	standard	MIMAT0015062	hsa-miR-3182	hsa-miR-3182
953	hsa-miR-1233-5p	0.150561	186.896	47.6907	120.601	40.4638	-0.631999	158.108	241.945	160.636	112.202	164.605	84.9957	AGUGGGAGGCCAGGGCACGGCA	mature miRNA	standard	MIMAT0022943	hsa-miR-1233-5p	hsa-miR-1233-5p
504	hsa-miR-497-5p	0.150939	65.8284	21.1802	32.5859	22.2129	-1.01446	75.1013	80.7908	41.5932	21.0122	18.5497	58.1957	CAGCAGCACACUGUGGUUUGU	mature miRNA	standard	MIMAT0002820	hsa-miR-497-5p	hsa-miR-497-5p
138	hsa-miR-107	0.151288	2131.43	231.77	1808.51	177.275	-0.23702	2327.44	1875.62	2191.22	1650.05	1775.51	1999.96	AGCAGCAUUGUACAGGGCUAUCA	mature miRNA	standard	MIMAT0000104	hsa-miR-107	hsa-miR-107
220	hsa-miR-181a-5p	0.151862	2264.11	159.684	3196.91	744.929	0.497734	2405.65	2091	2295.68	2430.96	3240.91	3918.87	AACAUUCAACGCUGUCGGUGAGU	mature miRNA	standard	MIMAT0000256	hsa-miR-181a-5p	hsa-miR-181a-5p
183	hsa-miR-141-3p	0.152084	521.196	259.775	970.148	309.239	0.896377	790.326	271.915	501.348	726.175	866.331	1317.94	UAACACUGUCUGGUAAAGAUGG	mature miRNA	standard	MIMAT0000432	hsa-miR-141-3p	hsa-miR-141-3p
84	hsa-miR-30a-5p	0.152552	3079.44	1075.78	4987.15	497.842	0.695548	3355.67	1892.49	3990.17	5397.22	5131.03	4433.22	UGUAAACAUCCUCGACUGGAAG	mature miRNA	standard	MIMAT0000087	hsa-miR-30a-5p	hsa-miR-30a-5p
1384	hsa-miR-3941	0.152714	23.0671	26.8724	2.06017	3.5606	-3.485	9.68111	54.0033	5.51684	6.1716	0.00393009	0.00498166	UUACACACAACUGAGGAUCAUA	mature miRNA	standard	MIMAT0018357	hsa-miR-3941	hsa-miR-3941
1982	hsa-miR-5590-3p	0.153326	54.1739	76.0939	2.57081	4.44287	-4.3973	4.93331	141.816	15.7718	0.00784095	0.00358711	7.701	AAUAAAGUUCAUGUAUGGCAA	mature miRNA	standard	MIMAT0022300	hsa-miR-5590-3p	hsa-miR-5590-3p
367	hsa-miR-342-3p	0.15417	67.8564	13.7495	30.9173	16.3157	-1.13407	83.2476	56.7868	63.5348	12.7067	35.8413	44.2038	UCUCACACAGAAAUCGCACCCGU	mature miRNA	standard	MIMAT0000753	hsa-miR-342-3p	hsa-miR-342-3p
310	hsa-miR-222-3p	0.155778	2935.23	442.969	3534.76	334.19	0.268136	3420.45	2832.78	2552.47	3291.75	3396.66	3915.87	AGCUACAUCUGGCUACUGGGU	mature miRNA	standard	MIMAT0000279	hsa-miR-222-3p	hsa-miR-222-3p
1446	hsa-miR-4298	0.156909	696.598	183.899	415.354	173.578	-0.745984	484.706	814.592	790.497	372.922	606.214	266.927	CUGGGACAGGAGGAGGAGGCAG	mature miRNA	standard	MIMAT0016852	hsa-miR-4298	hsa-miR-4298
683	hsa-miR-550b-3p	0.158265	4.86505	8.39408	66.4512	90.9233	3.77177	0.0181258	14.5577	0.0193314	15.026	12.8944	171.433	UCUUACUCCCUCAGGCACUG	mature miRNA	standard	MIMAT0018445	hsa-miR-550b-3p	hsa-miR-550b-3p
1086	hsa-miR-1915-3p	0.15874	153.1	54.1002	53.8667	33.387	-1.50701	112.975	131.698	214.627	71.0105	75.1989	15.3905	CCCCAGGGCGACGCGGCGGG	mature miRNA	standard	MIMAT0007892	hsa-miR-1915-3p	hsa-miR-1915-3p
1726	hsa-miR-4698	0.161763	48.032	32.0602	8.02757	13.8946	-2.58096	84.3167	36.2477	23.5316	24.0717	0.00439923	0.00658028	UCAAAAUGUAGAGGAAGACCCCA	mature miRNA	standard	MIMAT0019793	hsa-miR-4698	hsa-miR-4698
1154	hsa-miR-3135b	0.162475	22.9448	14.4799	4.14711	7.17449	-2.46799	16.3645	12.9236	39.5463	12.4315	0.00411308	0.00570724	GGCUGGAGCGAGUGCAGUGGUG	mature miRNA	standard	MIMAT0018985	hsa-miR-3135b	hsa-miR-3135b
2416	hsa-miR-6880-5p	0.163036	860.909	236.808	405.975	192.432	-1.08447	615.445	1087.99	879.294	520.761	513.349	183.815	UGGUGGAGGAAGAGGGCAGCUC	mature miRNA	standard	MIMAT0027660	hsa-miR-6880-5p	hsa-miR-6880-5p
2039	hsa-miR-6087	0.164032	6730.26	1430.6	2148.84	1552.67	-1.6471	5847.06	8380.82	5962.9	2640.59	3396.09	409.844	UGAGGCGGGGGGGCGAGC	mature miRNA	standard	MIMAT0023712	hsa-miR-6087	hsa-miR-6087
1302	hsa-miR-3665	0.167581	3048.43	525.229	879.806	693.549	-1.79281	2768.84	3654.31	2722.13	1030.7	1485.48	123.232	AGCAGGUGCGGGGCGGCG	mature miRNA	standard	MIMAT0018087	hsa-miR-3665	hsa-miR-3665
1674	hsa-miR-4665-3p	0.168441	12.1005	20.8805	0.0042027	0.00345979	-11.4915	0.0441514	36.2112	0.0460305	0.00818137	0.00252601	0.00190071	CUCGGCCGCGGCGCGUAGCCCCCGCC	mature miRNA	standard	MIMAT0019740	hsa-miR-4665-3p	hsa-miR-4665-3p
2452	hsa-miR-7108-5p	0.173864	189.819	52.3239	74.999	60.5335	-1.33968	151.7	168.283	249.474	62.765	140.715	21.5169	GUGUGGCCGGCAGGCGGGUGG	mature miRNA	standard	MIMAT0028113	hsa-miR-7108-5p	hsa-miR-7108-5p
1206	hsa-miR-3173-3p	0.17507	31.0867	22.2179	6.84136	11.8408	-2.18394	13.5074	56.0584	23.6941	20.5139	0.00428599	0.00590345	AAAGGAGGAAAUAGGCAGGCCA	mature miRNA	standard	MIMAT0015048	hsa-miR-3173-3p	hsa-miR-3173-3p
1879	hsa-miR-4791	0.175108	132.323	80.7602	26.9834	46.7252	-2.29392	39.5422	186.837	170.59	80.937	0.00506845	0.00801934	UGGAUAUGAUGACUGAAA	mature miRNA	standard	MIMAT0019963	hsa-miR-4791	hsa-miR-4791
505	hsa-miR-498	0.175897	48.4242	21.4575	21.4833	19.615	-1.17251	26.464	49.4676	69.3409	10.5083	44.1291	9.81238	UUUCAAGCCAGGGGGCGUUUUUC	mature miRNA	standard	MIMAT0002824	hsa-miR-498	hsa-miR-498
1066	hsa-miR-1471	0.176296	61.1442	79.4859	1.99161	1.91835	-4.94021	19.5882	152.794	11.0502	0.00754494	3.83668	2.1306	GCCCGCGUGUGGAGCCAGGUGU	mature miRNA	standard	MIMAT0007349	hsa-miR-1471	hsa-miR-1471
1895	hsa-miR-4800-5p	0.177342	121.39	42.8493	43.563	27.8581	-1.47848	74.2867	131.827	158.057	56.5173	62.5851	11.5866	AGUGGACCGAGGAAGGAAGGA	mature miRNA	standard	MIMAT0019978	hsa-miR-4800-5p	hsa-miR-4800-5p
1088	hsa-miR-1972	0.178953	4.28491	4.89055	42.157	13.7429	3.29843	0.0221215	3.20867	9.62395	47.842	52.1452	26.4837	UCAGGCCAGGCACAGUGGCUCA	mature miRNA	standard	MIMAT0009447	hsa-miR-1972	hsa-miR-1972
415	hsa-miR-378d	0.180823	518.366	55.5842	866.319	359.075	0.740927	569.453	526.469	459.175	648.257	669.945	1280.75	ACUGGACUUGGAGUCAGAAA	mature miRNA	standard	MIMAT0018926	hsa-miR-378d	hsa-miR-378d
54	hsa-miR-22-5p	0.180963	41.2645	12.4367	66.3315	22.5372	0.684791	54.3418	29.5868	39.865	65.1723	44.3962	89.4258	AGUUCUUCAGUGGCAAGCUUUA	mature miRNA	standard	MIMAT0004495	hsa-miR-22-5p	hsa-miR-22-5p
8	hsa-let-7d-3p	0.182469	100.638	16.2453	178.919	77.6233	0.830139	102.241	116.022	83.6502	115.815	155.346	265.597	CUAUACGACCUGCUGCCUUUCU	mature miRNA	standard	MIMAT0004484	hsa-let-7d-3p	hsa-let-7d-3p
1459	hsa-miR-4311	0.182469	22.9855	11.7818	1.90912	2.28905	-3.58974	10.8243	23.7849	34.3472	1.27295	4.44896	0.00545077	GAAAGAGAGCUGAGUGUG	mature miRNA	standard	MIMAT0016863	hsa-miR-4311	hsa-miR-4311
1131	hsa-miR-3120-3p	0.183043	0.450275	0.745753	142.95	241.583	8.31048	0.0201044	1.3114	0.0193248	0.167828	6.80221	421.879	CACAGCAAGUGUAGACAGGCA	mature miRNA	standard	MIMAT0014982	hsa-miR-3120-3p	hsa-miR-3120-3p
965	hsa-miR-1245b-5p	0.183601	25.4981	44.0863	0.00427815	0.00348185	-12.5411	0.0436567	76.4046	0.0460416	0.00828172	0.00259537	0.00195734	UAGGCCUUUAGAUCACUUAAA	mature miRNA	standard	MIMAT0019950	hsa-miR-1245b-5p	hsa-miR-1245b-5p
122	hsa-miR-99a-5p	0.186061	68.0196	35.3541	258.01	245.555	1.92341	63.6248	35.0684	105.366	537.475	159.773	76.783	AACCCGUAGAUCCGAUCUUGUG	mature miRNA	standard	MIMAT0000097	hsa-miR-99a-5p	hsa-miR-99a-5p
161	hsa-miR-130b-5p	0.187334	0.943353	1.2096	379.63	652.767	8.65258	2.31181	0.501249	0.0169976	1.67095	3.83929	1133.38	ACUCUUUCCCUGUUGCACUAC	mature miRNA	standard	MIMAT0004680	hsa-miR-130b-5p	hsa-miR-130b-5p
1595	hsa-miR-4520a-5p	0.187926	31.9084	55.1895	0.00430114	0.00348842	-12.8569	0.0435091	95.6358	0.0460449	0.00831214	0.0026166	0.0019747	CCUGCGUGUUUUCUGUCCAA	mature miRNA	standard	MIMAT0019235,MIMAT0020299	hsa-miR-4520a-5p	hsa-miR-4520a-5p, hsa-miR-4520b-5p
308	hsa-miR-221-3p	0.189195	2701.35	298.488	3121.67	304.119	0.208639	2873	2356.68	2874.36	2877.56	3025.1	3462.35	AGCUACAUUGUCUGCUGGGUUUC	mature miRNA	standard	MIMAT0000278	hsa-miR-221-3p	hsa-miR-221-3p
346	hsa-miR-324-5p	0.189781	30.3684	3.29131	22.6704	5.85186	-0.421762	33.0475	26.6944	31.3634	17.8227	21.0176	29.1709	CGCAUCCCCUAGGGCAUUGGUGU	mature miRNA	standard	MIMAT0000761	hsa-miR-324-5p	hsa-miR-324-5p
444	hsa-miR-423-5p	0.190363	349.536	90.6279	728.947	386.676	1.06038	327.381	449.187	272.04	400.99	630.53	1155.32	UGAGGGGCAGAGAGCGAGACUUU	mature miRNA	standard	MIMAT0004748	hsa-miR-423-5p	hsa-miR-423-5p
2355	hsa-miR-6849-3p	0.190564	60.9175	78.0436	5.74624	3.59459	-3.40617	24.3013	150.537	7.91465	9.89017	3.87917	3.4694	ACCAGCCUGUGUCCACCUCCAG	mature miRNA	standard	MIMAT0027599	hsa-miR-6849-3p	hsa-miR-6849-3p
10	hsa-let-7e-3p	0.191338	0.0194541	0.00565001	50.4941	76.0744	11.3418	0.0222914	0.0129477	0.0231231	13.4693	0.0195426	137.993	CUAUACGGCCUCCUAGCUUUCC	mature miRNA	standard	MIMAT0004485	hsa-let-7e-3p	hsa-let-7e-3p
2514	hsa-miR-7975	0.192032	17.5869	7.49881	42.9076	22.9493	1.28674	23.8946	9.29574	19.5702	59.8671	52.0616	16.7941	AUCCUAGUCACGGCACCA	mature miRNA	standard	MIMAT0031178	hsa-miR-7975	hsa-miR-7975
2379	hsa-miR-6861-5p	0.192229	3.5036	3.605	19.1757	16.9813	2.45237	0.283145	7.39802	2.82964	11.4636	38.6446	7.4191	ACUGGGUAGGUGGGGCUCCAGG	mature miRNA	standard	MIMAT0027623	hsa-miR-6861-5p	hsa-miR-6861-5p
724	hsa-miR-583	0.192654	28.225	10.307	9.77137	16.8893	-1.53034	22.4271	40.1252	22.1226	0.00741225	0.03321	29.2735	CAAAGAGGAAGGUCCCAUUAC	mature miRNA	standard	MIMAT0003248	hsa-miR-583	hsa-miR-583
88	hsa-miR-30c-2-3p	0.193854	11.4373	3.59011	27.7271	17.9863	1.27755	8.85508	15.5369	9.91981	21.423	13.7414	48.0168	CUGGGAGAAGGCUGUUUACUCU	mature miRNA	standard	MIMAT0004550	hsa-miR-30c-2-3p	hsa-miR-30c-2-3p
975	hsa-miR-1252-3p	0.194159	14.9625	25.8485	0.00416146	0.0031096	-11.812	0.0558126	0.0218848	44.8097	0.00774941	0.00248801	0.00224695	CAAAUGAGCUUAAUUUCCUUUU	mature miRNA	standard	MIMAT0026744	hsa-miR-1252-3p	hsa-miR-1252-3p
1871	hsa-miR-4786-5p	0.194561	19.421	24.0358	2.74775	4.75158	-2.82129	9.6233	1.83147	46.8081	8.2344	0.00377921	0.00506837	UGAGACCAGGACUGGAUGCACC	mature miRNA	standard	MIMAT0019954	hsa-miR-4786-5p	hsa-miR-4786-5p
2054	hsa-miR-6165	0.195864	381.893	63.3351	139.73	101.386	-1.45052	311.952	435.371	398.355	214.275	180.634	24.2828	CAGCAGGAGGUGAGGGGAG	mature miRNA	standard	MIMAT0024782	hsa-miR-6165	hsa-miR-6165
470	hsa-miR-452-5p	0.197363	70.7585	29.4415	24.802	17.5492	-1.51244	99.1607	40.3775	72.7371	29.2166	5.46712	39.7225	AACUGUUUGCAGAGGAAACUGA	mature miRNA	standard	MIMAT0001635	hsa-miR-452-5p	hsa-miR-452-5p
12	hsa-let-7f-1-3p	0.198586	71.0028	104.489	9.33677	16.1629	-2.92688	11.009	191.656	10.3436	28.0001	0.00435872	0.00587273	CUAUACAAUCUAUUGCCUUCCC	mature miRNA	standard	MIMAT0004486	hsa-let-7f-1-3p	hsa-let-7f-1-3p
2216	hsa-miR-6779-5p	0.199152	404.312	28.8975	143.871	106.57	-1.4907	376.496	434.182	402.259	197.043	213.391	21.1773	CUGGGAGGGGCUGGGUUUGGC	mature miRNA	standard	MIMAT0027458	hsa-miR-6779-5p	hsa-miR-6779-5p
2044	hsa-miR-6125	0.199289	1155.66	153.736	308.805	266.46	-1.90395	998.297	1305.49	1163.18	363.494	543.677	19.2432	GCGGAAGGCGGAGCGGCGGA	mature miRNA	standard	MIMAT0024598	hsa-miR-6125	hsa-miR-6125
254	hsa-miR-195-5p	0.200467	70.1424	47.6028	204.181	161.232	1.54149	67.0992	24.1342	119.194	387.583	84.7578	140.202	UAGCAGCACAGAAAUAUUGGC	mature miRNA	standard	MIMAT0000461	hsa-miR-195-5p	hsa-miR-195-5p
1172	hsa-miR-3149	0.202272	265.938	106.794	166.171	35.6306	-0.678417	243.613	382.13	172.071	125.402	191.342	181.771	UUUGUAUGGAUAUGUGUGUGUAU	mature miRNA	standard	MIMAT0015022	hsa-miR-3149	hsa-miR-3149
2242	hsa-miR-6791-5p	0.203668	630.303	64.0137	193.297	152.552	-1.70523	562.574	689.806	638.529	273.66	288.867	17.3636	CCCCUGGGGCUGGGCAGGCGGA	mature miRNA	standard	MIMAT0027482	hsa-miR-6791-5p	hsa-miR-6791-5p
1946	hsa-miR-5190	0.204495	21.2315	15.5935	2.46075	3.84235	-3.10904	34.7068	24.8364	4.15132	6.88876	0.48808	0.00541135	CCAGUGACUGAGCUGGAGCCA	mature miRNA	standard	MIMAT0021121	hsa-miR-5190	hsa-miR-5190
256	hsa-miR-196a-5p	0.20621	216.293	42.3706	356.688	147.401	0.721675	210.159	261.396	177.324	288.244	255.951	525.868	UAGGUAGUUUCAUGUUGUUGGG	mature miRNA	standard	MIMAT0000226	hsa-miR-196a-5p	hsa-miR-196a-5p
2401	hsa-miR-6873-3p	0.208401	25.6327	8.98003	10.1652	8.48624	-1.33434	33.4575	27.6126	15.8279	2.35637	8.94292	19.1963	UUCUCUCUGUCUUUCUCUCUCAG	mature miRNA	standard	MIMAT0027647	hsa-miR-6873-3p	hsa-miR-6873-3p
1190	hsa-miR-3158-5p	0.209076	46.0982	12.0185	13.1012	22.3605	-1.81502	32.2288	53.4488	52.6171	38.92	0.376453	0.00703228	CCUGCAGAGAGGAAGCCCUUC	mature miRNA	standard	MIMAT0019211	hsa-miR-3158-5p	hsa-miR-3158-5p
2106	hsa-miR-6723-5p	0.210271	6.85874	0.842472	156.712	238.955	4.51403	7.08331	5.92673	7.56616	11.4762	26.1561	432.503	AUAGUCCGAGUAACGUCGGGGC	mature miRNA	standard	MIMAT0025855	hsa-miR-6723-5p	hsa-miR-6723-5p
2490	hsa-miR-7515	0.21258	66.945	7.35418	17.9625	30.4938	-1.89799	60.7378	75.0673	65.0299	53.1714	0.708337	0.00767349	AGAAGGGAAGAUGGUGAC	mature miRNA	standard	MIMAT0029310	hsa-miR-7515	hsa-miR-7515
834	hsa-miR-664b-3p	0.213467	132.093	85.0932	299.768	172.915	1.1823	207.458	149.008	39.8124	207.54	192.519	499.245	UUCAUUUGCCUCCCAGCCUACA	mature miRNA	standard	MIMAT0022272	hsa-miR-664b-3p	hsa-miR-664b-3p
267	hsa-miR-200b-3p	0.213727	2071.67	210.379	3080.31	1027.46	0.572283	1831.07	2162.95	2220.99	4182.1	2910.5	2148.33	UAAUACUGCCUGGUAAUGAUGA	mature miRNA	standard	MIMAT0000318	hsa-miR-200b-3p	hsa-miR-200b-3p
2195	hsa-miR-6769b-3p	0.214006	5.68113	1.86662	17.4701	14.2864	1.62064	5.52264	3.89881	7.62194	6.45147	12.3474	33.6116	CCCUCUCUGUCCCACCCAUAG	mature miRNA	standard	MIMAT0027621	hsa-miR-6769b-3p	hsa-miR-6769b-3p
228	hsa-miR-182-5p	0.214346	396.616	94.2126	499.873	67.4335	0.333818	369.774	318.738	501.337	504.676	430.167	564.777	UUUGGCAAUGGUAGAACUCACACU	mature miRNA	standard	MIMAT0000259	hsa-miR-182-5p	hsa-miR-182-5p
940	hsa-miR-1224-5p	0.214412	67.6814	17.0723	43.9841	17.2268	-0.621777	48.4377	81.0081	73.5984	59.7514	46.6032	25.5977	GUGAGGACUCGGGAGGUGG	mature miRNA	standard	MIMAT0005458	hsa-miR-1224-5p	hsa-miR-1224-5p
18	hsa-let-7i-5p	0.215109	1650.63	173.788	1459.05	69.1239	-0.177983	1816.66	1665.21	1470	1534.08	1445.12	1397.95	UGAGGUAGUAGUUUGUGCUGUU	mature miRNA	standard	MIMAT0000415	hsa-let-7i-5p	hsa-let-7i-5p
224	hsa-miR-181c-5p	0.217236	112.525	58.1913	369.577	256.601	1.71563	105.509	58.1598	173.906	419.85	597.321	91.56	AACAUUCAACCUGUCGGUGAGU	mature miRNA	standard	MIMAT0000258	hsa-miR-181c-5p	hsa-miR-181c-5p
1135	hsa-miR-3122	0.220422	4.13263	4.26035	78.2035	118.636	4.2421	0.023404	3.84495	8.52952	5.37957	215.099	14.1321	GUUGGGACAAGAGGACGGUCUU	mature miRNA	standard	MIMAT0014984	hsa-miR-3122	hsa-miR-3122
2148	hsa-miR-6746-5p	0.220624	61.6172	24.3482	17.8622	16.6707	-1.78642	55.2639	88.5122	41.0754	17.9981	34.4646	1.12395	CCGGGAGAAGGAGGUGGCCUGG	mature miRNA	standard	MIMAT0027392	hsa-miR-6746-5p	hsa-miR-6746-5p
178	hsa-miR-138-5p	0.220837	30.1708	10.5229	18.0117	11.5907	-0.744216	42.0855	26.2775	22.1494	11.0714	11.5714	31.3924	AGCUGGUGUUGUGAAUCAGGCCG	mature miRNA	standard	MIMAT0000430	hsa-miR-138-5p	hsa-miR-138-5p
1794	hsa-miR-4739	0.221072	878.211	368.035	504.261	214.193	-0.800396	734.579	1296.4	603.65	616.682	638.838	257.264	AAGGGAGGAGGAGCGGAGGGGCCCU	mature miRNA	standard	MIMAT0019868	hsa-miR-4739	hsa-miR-4739
1264	hsa-miR-3613-5p	0.222383	20.5251	18.6301	10.0921	17.4716	-1.02416	41.9246	11.7295	7.92106	30.2666	0.00401917	0.00565726	UGUUGUACUUUUUUUUUUGUUC	mature miRNA	standard	MIMAT0017990	hsa-miR-3613-5p	hsa-miR-3613-5p
203	hsa-miR-149-3p	0.223838	211.555	33.9286	114.159	66.0106	-0.889986	173.774	239.423	221.466	171.82	128.5	42.1567	AGGGAGGGACGGGGGCUGUGC	mature miRNA	standard	MIMAT0004609	hsa-miR-149-3p	hsa-miR-149-3p
2233	hsa-miR-6787-3p	0.226292	95.6344	165.575	0.0043654	0.00305281	-14.4191	0.0576911	0.0218086	286.824	0.00788978	0.00266389	0.00254254	UCUCAGCUGCUGCCCUCUCCAG	mature miRNA	standard	MIMAT0027475	hsa-miR-6787-3p	hsa-miR-6787-3p
2078	hsa-miR-6510-5p	0.228094	5621.24	775.757	14501.2	11604.3	1.36721	4751.26	5871.44	6241.03	8811.59	27852.3	6839.79	CAGCAGGGGAGAGAGAGGAGUC	mature miRNA	standard	MIMAT0025476	hsa-miR-6510-5p	hsa-miR-6510-5p
448	hsa-miR-425-5p	0.228708	241.3	69.7115	603.381	461.921	1.32224	317.531	180.795	225.574	381.411	294.345	1134.39	AAUGACACGAUCACUCCCGUUGA	mature miRNA	standard	MIMAT0003393	hsa-miR-425-5p	hsa-miR-425-5p
1576	hsa-miR-4502	0.228714	48.7429	26.5989	18.2879	16.6524	-1.4143	60.4123	67.5125	18.3039	3.20047	15.5079	36.1554	GCUGAUGAUGAUGGUGCUGAAG	mature miRNA	standard	MIMAT0019038	hsa-miR-4502	hsa-miR-4502
912	hsa-miR-943	0.233565	46.6025	61.8795	8.44355	14.6165	-2.46449	20.9827	117.177	1.64743	25.3213	0.00405188	0.00530653	CUGACUGUUGCCGUCCUCCAG	mature miRNA	standard	MIMAT0004986	hsa-miR-943	hsa-miR-943
926	hsa-miR-1193	0.234981	13.8756	16.8323	0.700427	1.20729	-4.30817	0.0420475	32.6161	8.96861	2.09448	0.00342188	0.00337708	GGGAUGGUAGACCGGUGACGUGC	mature miRNA	standard	MIMAT0015049	hsa-miR-1193	hsa-miR-1193
477	hsa-miR-483-5p	0.235676	590.518	160.825	334.208	163.889	-0.821235	425.336	599.62	746.599	392.308	461.132	149.184	AAGACGGGAGGAAAGAAGGGAG	mature miRNA	standard	MIMAT0004761	hsa-miR-483-5p	hsa-miR-483-5p
2502	hsa-miR-7847-3p	0.235976	816.916	201.582	394.807	268.575	-1.04904	585.942	957.378	907.427	435.806	640.525	108.09	CGUGGAGGACGAGGAGGAGGC	mature miRNA	standard	MIMAT0030422	hsa-miR-7847-3p	hsa-miR-7847-3p
557	hsa-miR-518a-5p	0.237156	90.3135	140.124	0.554699	0.953852	-7.34709	19.1822	0.0216512	251.737	1.65611	0.00335457	0.0046303	CUGCAAAGGGAAGCCCUUUC	mature miRNA	standard	MIMAT0005457,MIMAT0002862	hsa-miR-518a-5p	hsa-miR-518a-5p, hsa-miR-527
858	hsa-miR-762	0.238846	315.127	8.12831	160.797	103.684	-0.970693	306.311	322.324	316.746	202.638	237.023	42.73	GGGGCUGGGGCCGGGGCCGAGC	mature miRNA	standard	MIMAT0010313	hsa-miR-762	hsa-miR-762
2145	hsa-miR-6744-5p	0.240764	5.016	3.87125	128.032	204.03	4.67382	1.50756	9.16911	4.37132	9.55396	10.917	363.624	UGGAUGACAGUGGAGGCCU	mature miRNA	standard	MIMAT0027389	hsa-miR-6744-5p	hsa-miR-6744-5p
977	hsa-miR-1253	0.240891	32.1017	51.5718	0.459254	0.785747	-6.12721	4.67888	91.5912	0.0349276	0.00843249	1.36655	0.00277887	AGAGAAGAAGAUCAGCCUGCA	mature miRNA	standard	MIMAT0005904	hsa-miR-1253	hsa-miR-1253
4	hsa-let-7b-3p	0.241298	24.9477	2.42778	12.9609	22.2727	-0.94474	26.8836	22.2238	25.7357	38.679	0.00425868	0.19949	CUAUACAACCUACUGCCUUCCC	mature miRNA	standard	MIMAT0004482	hsa-let-7b-3p	hsa-let-7b-3p
1972	hsa-miR-5585-3p	0.242346	79.8567	131.668	0.538163	0.922772	-7.21323	7.71094	231.829	0.0303819	0.00785818	0.00294498	1.60368	CUGAAUAGCUGGGACUACAGGU	mature miRNA	standard	MIMAT0022286	hsa-miR-5585-3p	hsa-miR-5585-3p
2266	hsa-miR-6803-5p	0.244323	549.762	154.347	254.613	170.833	-1.1105	577.528	688.342	383.417	330.148	374.658	59.0329	CUGGGGGUGGGGGGCUGGGCGU	mature miRNA	standard	MIMAT0027506	hsa-miR-6803-5p	hsa-miR-6803-5p
2041	hsa-miR-6089	0.244664	3628.92	355.192	1625.61	1263.39	-1.15856	3236.93	3929.4	3720.44	1852.72	2760.04	264.063	GGAGGCCGGGGUGGGGCGGGGCGG	mature miRNA	standard	MIMAT0023714	hsa-miR-6089	hsa-miR-6089
2043	hsa-miR-6124	0.245153	477.38	100.651	203.452	149.534	-1.23045	363.664	513.455	555.023	300.447	278.665	31.2431	GGGAAAAGGAAGGGGGAGGA	mature miRNA	standard	MIMAT0024597	hsa-miR-6124	hsa-miR-6124
160	hsa-miR-130b-3p	0.247164	102.287	46.2531	145.758	32.3833	0.510957	154.993	68.4582	83.4093	177.165	112.48	147.629	CAGUGCAAUGAUGAAAGGGCAU	mature miRNA	standard	MIMAT0000691	hsa-miR-130b-3p	hsa-miR-130b-3p
46	hsa-miR-19b-3p	0.247742	278.398	153.299	489.35	118.471	0.813717	308.591	112.25	414.354	494.123	368.565	605.363	UGUGCAAAUCCAUGCAAAACUGA	mature miRNA	standard	MIMAT0000074	hsa-miR-19b-3p	hsa-miR-19b-3p
816	hsa-miR-654-3p	0.247834	85.906	135.023	10.4744	18.1339	-3.0359	14.5208	241.637	1.56029	31.4136	0.00413825	0.00536148	UAUGUCUGCUGACCAUCACCUU	mature miRNA	standard	MIMAT0004814	hsa-miR-654-3p	hsa-miR-654-3p
1601	hsa-miR-4524a-5p	0.250578	18.2839	17.1795	1.04928	1.80814	-4.12311	0.0449272	20.6477	34.159	0.00765617	3.13713	0.00303883	AUAGCAGCAUGAACCUGUCUCA	mature miRNA	standard	MIMAT0019062	hsa-miR-4524a-5p	hsa-miR-4524a-5p
817	hsa-miR-654-5p	0.251687	70.6468	39.2661	30.5019	32.7604	-1.21172	36.4377	113.522	61.9806	68.0758	15.5086	7.92127	UGGUGGGCCGCAGAACAUGUGC	mature miRNA	standard	MIMAT0003330	hsa-miR-654-5p	hsa-miR-654-5p
366	hsa-miR-340-5p	0.255201	31.3054	8.76477	14.5393	21.6296	-1.10645	38.6902	21.6197	33.6062	3.57065	0.591543	39.4557	UUAUAAAGCAAUGAGACUGAUU	mature miRNA	standard	MIMAT0004692	hsa-miR-340-5p	hsa-miR-340-5p
1170	hsa-miR-3147	0.257857	68.009	17.0157	11.3175	12.1792	-2.58717	48.7116	80.8576	74.4579	24.2111	9.73384	0.00757953	GGUUGGGCAGUGAGGAGGGUGUGA	mature miRNA	standard	MIMAT0015019	hsa-miR-3147	hsa-miR-3147
878	hsa-miR-877-5p	0.258193	25.6078	1.56123	43.4131	19.1962	0.76155	25.3498	27.2819	24.1916	23.2611	45.4944	61.4838	GUAGAGGAGAUGGCGCAGGG	mature miRNA	standard	MIMAT0004949	hsa-miR-877-5p	hsa-miR-877-5p
1305	hsa-miR-3667-5p	0.2588	67.3229	20.2638	10.8249	10.7683	-2.63675	70.0508	45.8333	86.0846	21.5436	10.9235	0.00762925	AAAGACCCAUUGAGGAGAAGGU	mature miRNA	standard	MIMAT0018089	hsa-miR-3667-5p	hsa-miR-3667-5p
2456	hsa-miR-7110-5p	0.26101	6521.33	1558.34	15318.6	12031.9	1.23205	4789.85	6962.91	7811.24	8732.94	29205.7	8017.22	UGGGGGUGUGGGGAGAGAGAG	mature miRNA	standard	MIMAT0028117	hsa-miR-7110-5p	hsa-miR-7110-5p
27	hsa-miR-10b-3p	0.262153	22.1378	28.4796	1.29798	2.24196	-4.09217	0.0412851	54.2786	12.0934	3.88678	0.00356857	0.00360414	ACAGAUUCGAUUCUAGGGGAAU	mature miRNA	standard	MIMAT0004556	hsa-miR-10b-3p	hsa-miR-10b-3p
698	hsa-miR-561-5p	0.262332	81.9357	87.8692	365.305	409.656	2.15654	180.291	54.336	11.1797	203.226	61.4857	831.202	AUCAAGGAUCUUAAACUUUGCC	mature miRNA	standard	MIMAT0022706	hsa-miR-561-5p	hsa-miR-561-5p
1699	hsa-miR-4680-5p	0.262983	65.7034	110.939	0.609731	1.04731	-6.75165	0.0338077	193.791	3.28516	0.00704639	0.00308374	1.81906	AGAACUCUUGCAGUCUUAGAUGU	mature miRNA	standard	MIMAT0019764	hsa-miR-4680-5p	hsa-miR-4680-5p
136	hsa-miR-106b-3p	0.263679	27.4595	12.0335	39.3178	9.53469	0.517879	25.3237	40.4178	16.6369	29.5696	48.6236	39.7602	CCGCACUGUGGGUACUUGCUGC	mature miRNA	standard	MIMAT0004672	hsa-miR-106b-3p	hsa-miR-106b-3p
9	hsa-let-7d-5p	0.263775	11605.7	2899.28	9123.6	639.84	-0.347155	10590	14876.1	9350.86	9729.45	9186.89	8454.47	AGAGGUAGUAGGUUGCAUAGUU	mature miRNA	standard	MIMAT0000065	hsa-let-7d-5p	hsa-let-7d-5p
1162	hsa-miR-3141	0.265469	546.712	129.708	350.245	149.949	-0.642416	414.227	552.456	673.454	457.095	414.813	178.829	GAGGGCGGGUGGAGGAGGA	mature miRNA	standard	MIMAT0015010	hsa-miR-3141	hsa-miR-3141
365	hsa-miR-340-3p	0.265806	18.997	23.6058	2.08861	1.88129	-3.18516	4.53432	46.2372	6.21953	0.0072717	3.66806	2.5905	UCCGUCUCAGUUACUUUAUAGC	mature miRNA	standard	MIMAT0000750	hsa-miR-340-3p	hsa-miR-340-3p
1865	hsa-miR-4782-5p	0.265915	53.7225	92.9819	0.012065	0.0122232	-12.1205	0.0380179	161.089	0.0406768	0.00768521	0.00263506	0.0258747	UUCUGGAUAUGAAGACAAUCAA	mature miRNA	standard	MIMAT0019944	hsa-miR-4782-5p	hsa-miR-4782-5p
1291	hsa-miR-3656	0.267414	601.243	119.88	297.755	215.889	-1.01382	555.693	737.221	510.814	357.11	477.757	58.3975	GGCGGGUGCGGGGGUGG	mature miRNA	standard	MIMAT0018076	hsa-miR-3656	hsa-miR-3656
970	hsa-miR-1249	0.26847	69.315	101.037	1.92421	3.32325	-5.17083	0.0427768	185.25	22.6521	0.00782823	5.76157	0.00323572	ACGCCCUUCCCCCCCUUCUUCA	mature miRNA	standard	MIMAT0005901	hsa-miR-1249	hsa-miR-1249
74	hsa-miR-28-3p	0.268804	42.8169	13.868	58.6831	16.246	0.454766	57.4369	29.8489	41.1649	49.611	48.9994	77.439	CACUAGAUUGUGAGCUCCUGGA	mature miRNA	standard	MIMAT0004502	hsa-miR-28-3p	hsa-miR-28-3p
823	hsa-miR-658	0.269322	28.4984	11.0344	13.3962	11.9741	-1.08906	17.3909	39.4582	28.6463	26.317	11.1983	2.6733	GGCGGAGGGAAGUAGGUCCGUUGGU	mature miRNA	standard	MIMAT0003336	hsa-miR-658	hsa-miR-658
419	hsa-miR-378h	0.269865	11.751	5.93756	15.1992	26.3177	0.371216	12.9841	5.29368	16.9751	45.5883	0.00395031	0.00543286	ACUGGACUUGGUGUCAGAUGG	mature miRNA	standard	MIMAT0018984	hsa-miR-378h	hsa-miR-378h
778	hsa-miR-625-5p	0.271753	6.8537	7.06665	29.9972	13.1024	2.12988	14.1309	6.41194	0.0182834	25.3328	19.8653	44.7936	AGGGGGAAAGUUCUAUAGUCC	mature miRNA	standard	MIMAT0003294	hsa-miR-625-5p	hsa-miR-625-5p
377	hsa-miR-363-5p	0.273722	20.8383	18.7984	5.76591	5.80707	-1.85362	12.0069	42.4263	8.08192	5.07144	0.337311	11.889	CGGGUGGAUCACGAUGCAAUUU	mature miRNA	standard	MIMAT0003385	hsa-miR-363-5p	hsa-miR-363-5p
1513	hsa-miR-4444	0.273814	53.4086	0.975868	191.372	206.929	1.84124	52.297	54.1247	53.8039	67.8639	75.9857	430.267	CUCGAGUUGGAAGAGGCG	mature miRNA	standard	MIMAT0018962	hsa-miR-4444	hsa-miR-4444
1276	hsa-miR-3620-5p	0.275556	415.475	36.5226	63.8974	55.9045	-2.70093	425.665	445.82	374.939	87.8261	103.855	0.0112445	GUGGGCUGGGCUGGGCUGGGCC	mature miRNA	standard	MIMAT0022967	hsa-miR-3620-5p	hsa-miR-3620-5p
636	hsa-miR-548w	0.275964	29.064	29.6528	3.66841	3.28627	-2.98601	6.99143	62.7693	17.4311	6.3544	0.00406349	4.64676	AAAAGUAACUGCGGUUUUUGCCU	mature miRNA	standard	MIMAT0015060	hsa-miR-548w	hsa-miR-548w
1054	hsa-miR-1307-3p	0.276563	46.3026	12.1255	96.0046	62.1194	1.05201	60.126	41.318	37.4639	79.4672	164.719	43.8274	ACUCGGCGUGGCGUCGGUCGUG	mature miRNA	standard	MIMAT0005951	hsa-miR-1307-3p	hsa-miR-1307-3p
2278	hsa-miR-6809-5p	0.278877	199.507	54.0708	36.9023	40.7189	-2.43466	219.49	240.742	138.289	80.5921	30.1051	0.00969082	UGGCAAGGAAAGAAGAGGAUCA	mature miRNA	standard	MIMAT0027518	hsa-miR-6809-5p	hsa-miR-6809-5p
1767	hsa-miR-4723-3p	0.27915	2.47092	2.22828	64.256	106.029	4.70071	4.35704	0.0122253	3.04351	2.97744	186.687	3.10325	CCCUCUCUGGCUCCUCCCCAAA	mature miRNA	standard	MIMAT0019839	hsa-miR-4723-3p	hsa-miR-4723-3p
59	hsa-miR-23c	0.280862	940.729	198.848	556.522	471.819	-0.75734	1166.02	866.475	789.693	1088.26	393.382	187.924	AUCACAUUGCCAGUGAUUACCC	mature miRNA	standard	MIMAT0018000	hsa-miR-23c	hsa-miR-23c
978	hsa-miR-1254	0.282995	0.0191106	0.00638901	44.6932	70.1208	11.1915	0.0246385	0.0121157	0.0205776	0.00418893	8.56466	125.511	AGCCUGGAAGCUGGAGCCUGCAGU	mature miRNA	standard	MIMAT0005905	hsa-miR-1254	hsa-miR-1254
2284	hsa-miR-6812-5p	0.283163	6.32883	7.02255	56.49	47.2381	3.15798	5.08407	0.0118975	13.8905	97.0282	67.8267	4.61502	AUGGGGUGAGAUGGGGAGGAGCAGC	mature miRNA	standard	MIMAT0027524	hsa-miR-6812-5p	hsa-miR-6812-5p
1743	hsa-miR-4709-3p	0.283875	57.1604	28.7662	17.7929	18.2347	-1.68372	54.4738	87.1756	29.8317	16.4561	36.6592	0.263348	UUGAAGAGGAGGUGCUCUGUAGC	mature miRNA	standard	MIMAT0019812	hsa-miR-4709-3p	hsa-miR-4709-3p
2025	hsa-miR-6073	0.28549	233.942	259.525	41.1722	61.9248	-2.50641	113.211	531.839	56.7752	112.389	11.119	0.00907291	GGUAGUGAGUUAUCAGCUAC	mature miRNA	standard	MIMAT0023698	hsa-miR-6073	hsa-miR-6073
1740	hsa-miR-4707-5p	0.286549	237.379	18.6882	84.8088	73.4284	-1.48491	215.817	247.418	248.902	140.869	111.866	1.69093	GCCCCGGCGCGGGCGGGUUCUGG	mature miRNA	standard	MIMAT0019807	hsa-miR-4707-5p	hsa-miR-4707-5p
1248	hsa-miR-3202	0.28729	40.7535	12.659	8.40277	7.8646	-2.27799	28.9236	54.1043	39.2327	15.594	0.00436922	9.60995	UGGAAGGGAGAAGAGCUUUAAU	mature miRNA	standard	MIMAT0015089	hsa-miR-3202	hsa-miR-3202
2272	hsa-miR-6806-5p	0.290674	135.022	65.6893	24.6364	21.3288	-2.45434	140.437	66.7931	197.837	37.1336	36.7665	0.00887399	UGUAGGCAUGAGGCAGGGCCCAGG	mature miRNA	standard	MIMAT0027512	hsa-miR-6806-5p	hsa-miR-6806-5p
1626	hsa-miR-4634	0.290751	26.7721	8.72529	7.6004	9.83379	-1.81658	36.3368	24.7316	19.2479	18.7085	4.08635	0.00637892	CGGCGCGACCGGCCCGGGG	mature miRNA	standard	MIMAT0019691	hsa-miR-4634	hsa-miR-4634
837	hsa-miR-668-3p	0.291397	223.016	75.8551	140.209	67.4363	-0.669563	237.807	290.385	140.854	179.847	178.436	62.3448	UGUCACUCGGCUCGGCCCACUAC	mature miRNA	standard	MIMAT0003881	hsa-miR-668-3p	hsa-miR-668-3p
981	hsa-miR-1255b-5p	0.2922	36.0793	61.3292	0.616402	1.05837	-5.87115	1.31003	106.892	0.0354845	0.0081317	1.83849	0.00257982	CGGAUGAGCAAAGAAAGUGGUU	mature miRNA	standard	MIMAT0005945	hsa-miR-1255b-5p	hsa-miR-1255b-5p
595	hsa-miR-532-3p	0.293178	19.7404	12.9666	9.1886	2.71754	-1.10323	33.7524	17.3038	8.16495	6.05394	10.6316	10.8803	CCUCCCACACCCAAGGCUUGCA	mature miRNA	standard	MIMAT0004780	hsa-miR-532-3p	hsa-miR-532-3p
360	hsa-miR-337-5p	0.293422	21.2873	35.6262	0.252416	0.398759	-6.39804	1.4094	62.4172	0.0351319	0.00687521	0.037858	0.712515	GAACGGCUUCAUACAGGAGUU	mature miRNA	standard	MIMAT0004695	hsa-miR-337-5p	hsa-miR-337-5p
204	hsa-miR-149-5p	0.294182	35.2774	23.1856	18.3002	4.37823	-0.946884	24.8547	61.8452	19.1322	20.9565	13.2469	20.6972	UCUGGCUCCGUGUCUUCACUCCC	mature miRNA	standard	MIMAT0000450	hsa-miR-149-5p	hsa-miR-149-5p
1107	hsa-miR-2278	0.295059	10.1956	7.94377	155.16	247.472	3.92774	1.03782	14.3222	15.2269	10.4727	14.1	440.908	GAGAGCAGUGUGUGUUGCCUGG	mature miRNA	standard	MIMAT0011778	hsa-miR-2278	hsa-miR-2278
950	hsa-miR-1229-5p	0.295258	30.9581	5.09076	57.0057	27.6217	0.880788	25.1843	32.8896	34.8005	76.7185	68.8635	25.435	GUGGGUAGGGUUUGGGGGAGAGCG	mature miRNA	standard	MIMAT0022942	hsa-miR-1229-5p	hsa-miR-1229-5p
726	hsa-miR-584-5p	0.297544	41.5214	3.45788	61.7621	27.5837	0.572866	41.8782	37.8989	44.787	46.4683	45.2131	93.6048	UUAUGGUUUGCCUGGGACUGAG	mature miRNA	standard	MIMAT0003249	hsa-miR-584-5p	hsa-miR-584-5p
1439	hsa-miR-4291	0.300923	97.2957	134.495	12.9951	5.33126	-2.90441	12.951	252.399	26.5372	6.94845	15.0177	17.019	UUCAGCAGGAACAGCU	mature miRNA	standard	MIMAT0016922	hsa-miR-4291	hsa-miR-4291
1937	hsa-miR-5095	0.301325	25.9345	10.8556	16.4763	12.7179	-0.654479	20.46	18.9062	38.4373	9.01809	31.1611	9.24975	UUACAGGCGUGAACCACCGCG	mature miRNA	standard	MIMAT0020600	hsa-miR-5095	hsa-miR-5095
1419	hsa-miR-4271	0.302591	32.2075	18.7279	7.25959	6.30374	-2.14944	15.8248	52.6234	28.1744	11.4149	10.3576	0.00629983	GGGGGAAGAAAAGGUGGGG	mature miRNA	standard	MIMAT0016901	hsa-miR-4271	hsa-miR-4271
2158	hsa-miR-6751-5p	0.303	9.32074	11.2645	57.1861	46.5667	2.61715	0.0236279	6.09144	21.8472	96.2855	69.6035	5.66946	UUGGGGGUGAGGUUGGUGUCUGG	mature miRNA	standard	MIMAT0027402	hsa-miR-6751-5p	hsa-miR-6751-5p
52	hsa-miR-21-5p	0.303956	3875.23	898.435	4666.8	433.25	0.268151	4777.21	3868.09	2980.38	5066.79	4727.02	4206.59	UAGCUUAUCAGACUGAUGUUGA	mature miRNA	standard	MIMAT0000076	hsa-miR-21-5p	hsa-miR-21-5p
93	hsa-miR-30e-5p	0.305354	1548.21	463.497	3079.37	1695.5	0.992029	1944.2	1038.41	1662.03	4634.42	3331.94	1271.75	UGUAAACAUCCUUGACUGGAAG	mature miRNA	standard	MIMAT0000692	hsa-miR-30e-5p	hsa-miR-30e-5p
265	hsa-miR-200a-3p	0.306532	641.168	157.309	793.219	94.3226	0.307018	733.69	459.533	730.28	783.408	704.186	892.064	UAACACUGUCUGGUAACGAUGU	mature miRNA	standard	MIMAT0000682	hsa-miR-200a-3p	hsa-miR-200a-3p
1434	hsa-miR-4286	0.307512	20.2633	6.89278	38.4241	24.8095	0.923143	25.9785	12.6085	22.2029	17.5482	31.8721	65.8521	ACCCCACUCCUGGUACC	mature miRNA	standard	MIMAT0016916	hsa-miR-4286	hsa-miR-4286
1825	hsa-miR-4758-3p	0.307807	12.9431	12.8612	26.8497	12.9244	1.05273	26.914	10.3188	1.59634	16.2609	23.0365	41.2516	UGCCCCACCUGCUGACCACCCUC	mature miRNA	standard	MIMAT0019904	hsa-miR-4758-3p	hsa-miR-4758-3p
358	hsa-miR-335-5p	0.307971	14.0771	5.27155	24.6182	12.4404	0.806375	14.9505	8.42344	18.8575	36.3786	11.5943	25.8819	UCAAGAGCAAUAACGAAAAAUGU	mature miRNA	standard	MIMAT0000765	hsa-miR-335-5p	hsa-miR-335-5p
973	hsa-miR-1251-3p	0.308373	28.6544	46.4288	1.5737	2.71674	-4.18653	0.0420005	82.2242	3.69703	0.00760494	4.71071	0.00277542	CGCUUUGCUCAGCCAGUGUAG	mature miRNA	standard	MIMAT0026741	hsa-miR-1251-3p	hsa-miR-1251-3p
896	hsa-miR-921	0.308745	14.1896	1.699	24.0375	14.0549	0.760458	12.3695	15.7337	14.4654	16.224	40.263	15.6255	CUAGUGAGGGACAGAACCAGGAUUC	mature miRNA	standard	MIMAT0004971	hsa-miR-921	hsa-miR-921
2441	hsa-miR-6893-3p	0.308788	46.6315	70.874	3.15817	5.46353	-3.88414	0.0398002	128.194	11.6604	9.46692	0.00374367	0.00385619	CCCUGCUGCCUUCACCUGCCAG	mature miRNA	standard	MIMAT0027687	hsa-miR-6893-3p	hsa-miR-6893-3p
538	hsa-miR-513a-3p	0.309404	13.9095	16.9948	2.03124	3.5092	-2.77564	0.0449817	8.81451	32.869	0.00745614	6.08331	0.00294633	UAAAUUUCACCUUUCUGAGAAGG	mature miRNA	standard	MIMAT0004777	hsa-miR-513a-3p	hsa-miR-513a-3p
63	hsa-miR-25-3p	0.310101	630.392	99.3708	1608.92	1276.78	1.35177	584.843	561.96	744.372	3009.39	1307.66	509.713	CAUUGCACUUGUCUCGGUCUGA	mature miRNA	standard	MIMAT0000081	hsa-miR-25-3p	hsa-miR-25-3p
1774	hsa-miR-4726-5p	0.310796	51.2816	8.34616	13.7226	12.3637	-1.90189	44.3288	60.5374	48.9785	17.1487	24.012	0.00720465	AGGGCCAGAGGAGCCUGGAGUGG	mature miRNA	standard	MIMAT0019845	hsa-miR-4726-5p	hsa-miR-4726-5p
1111	hsa-miR-2467-3p	0.31095	39.7313	9.71765	20.4374	17.3059	-0.959061	33.6178	34.6393	50.9367	36.9571	21.9152	2.44001	AGCAGAGGCAGAGAGGCUCAGG	mature miRNA	standard	MIMAT0019953	hsa-miR-2467-3p	hsa-miR-2467-3p
2374	hsa-miR-6858-5p	0.311901	197.049	44.4875	92.3663	76.0148	-1.09311	146.57	214.039	230.537	120.267	150.488	6.34369	GUGAGGAGGGGCUGGCAGGGAC	mature miRNA	standard	MIMAT0027616	hsa-miR-6858-5p	hsa-miR-6858-5p
2186	hsa-miR-6765-5p	0.311986	25.5384	6.47093	33.5719	8.55918	0.394589	18.077	28.924	29.6141	36.0314	40.6321	24.0523	GUGAGGCGGGGCCAGGAGGGUGUGU	mature miRNA	standard	MIMAT0027430	hsa-miR-6765-5p	hsa-miR-6765-5p
1817	hsa-miR-4753-5p	0.314949	47.1628	29.3115	26.7785	10.078	-0.816573	33.684	27.0152	80.7891	33.4701	15.1876	31.6779	CAAGGCCAAAGGAAGAGAACAG	mature miRNA	standard	MIMAT0019890	hsa-miR-4753-5p	hsa-miR-4753-5p
2430	hsa-miR-6887-5p	0.317392	32.9324	14.6126	8.90651	7.74425	-1.88657	19.0352	31.5936	48.1682	14.1091	12.6039	0.00654239	UGGGGGGACAGAUGGAGAGGACA	mature miRNA	standard	MIMAT0027674	hsa-miR-6887-5p	hsa-miR-6887-5p
1687	hsa-miR-4671-5p	0.318162	23.4221	36.5533	2.36954	4.09787	-3.30519	0.0434305	4.67747	65.5454	7.10135	0.00351991	0.00375961	ACCGAAGACUGUGCGCUAAUCU	mature miRNA	standard	MIMAT0019752	hsa-miR-4671-5p	hsa-miR-4671-5p
2019	hsa-miR-5787	0.31925	445.709	83.4782	319.372	128.344	-0.480863	349.973	503.3	483.854	363.178	420.079	174.861	GGGCUGGGGCGCGGGGAGGU	mature miRNA	standard	MIMAT0023252	hsa-miR-5787	hsa-miR-5787
1868	hsa-miR-4784	0.320897	93.5916	156.435	3.44499	5.96055	-4.76381	6.54774	274.188	0.0388486	10.3276	0.00349189	0.00383553	UGAGGAGAUGCUGGGACUGA	mature miRNA	standard	MIMAT0019948	hsa-miR-4784	hsa-miR-4784
772	hsa-miR-621	0.324264	28.056	7.17636	9.93352	11.8456	-1.49793	35.3277	27.8613	20.979	6.74822	23.0461	0.00625568	GGCUAGCAACAGCGCUUACCU	mature miRNA	standard	MIMAT0003290	hsa-miR-621	hsa-miR-621
1469	hsa-miR-4321	0.324907	80.4246	25.0677	29.1971	38.8899	-1.46181	92.6259	97.0558	51.5921	73.3453	14.2377	0.00818685	UUAGCGGUGGACCGCCCUGCG	mature miRNA	standard	MIMAT0016874	hsa-miR-4321	hsa-miR-4321
2160	hsa-miR-6752-5p	0.325342	18.1741	6.24717	37.7759	25.1696	1.05558	16.6533	25.0412	12.8277	33.5464	64.7924	14.989	GGGGGGUGUGGAGCCAGGGGGC	mature miRNA	standard	MIMAT0027404	hsa-miR-6752-5p	hsa-miR-6752-5p
2406	hsa-miR-6875-5p	0.328504	37.9741	11.5436	11.6337	10.0798	-1.7067	25.9976	38.8951	49.0296	16.9862	17.9082	0.00681536	UGAGGGACCCAGGACAGGAGA	mature miRNA	standard	MIMAT0027650	hsa-miR-6875-5p	hsa-miR-6875-5p
923	hsa-miR-1185-1-3p	0.330467	26.0326	16.8953	6.40734	5.54555	-2.02252	6.76361	33.025	38.3091	9.46853	9.74756	0.00592029	AUAUACAGGGGGAGACUCUUAU	mature miRNA	standard	MIMAT0022838	hsa-miR-1185-1-3p	hsa-miR-1185-1-3p
2341	hsa-miR-6841-3p	0.333309	12.3747	19.7563	1.71779	2.96985	-2.84877	1.92271	35.1613	0.0400545	5.14707	0.00311556	0.00317501	ACCUUGCAUCUGCAUCCCCAG	mature miRNA	standard	MIMAT0027585	hsa-miR-6841-3p	hsa-miR-6841-3p
1859	hsa-miR-4778-5p	0.335348	1106.07	353.213	677.606	393.702	-0.706928	769.95	1074.07	1474.2	914.43	895.254	223.133	AAUUCUGUAAAGGAAGAAGAGG	mature miRNA	standard	MIMAT0019936	hsa-miR-4778-5p	hsa-miR-4778-5p
2386	hsa-miR-6865-5p	0.335408	70.3703	12.7115	33.3557	28.1894	-1.07703	55.6924	77.6872	77.7314	46.4042	52.6568	1.00615	UAGGUGGCAGAGGAGGGACUUCA	mature miRNA	standard	MIMAT0027630	hsa-miR-6865-5p	hsa-miR-6865-5p
1587	hsa-miR-4513	0.338347	84.085	31.4757	26.7189	24.3603	-1.65399	78.4409	55.8131	118.001	47.7116	32.4369	0.00827927	AGACUGACGGCUGGAGGCCCAU	mature miRNA	standard	MIMAT0019050	hsa-miR-4513	hsa-miR-4513
1443	hsa-miR-4295	0.340465	51.0418	83.4433	2.49856	4.3188	-4.35251	5.76013	147.337	0.0282321	0.00734306	0.00285983	7.48548	CAGUGCAAUGUUUUCCUU	mature miRNA	standard	MIMAT0016844	hsa-miR-4295	hsa-miR-4295
986	hsa-miR-1260b	0.340497	376.255	112.727	462.121	59.7712	0.296557	340.097	502.625	286.043	393.8	487.804	504.758	AUCCCACCACUGCCACCAU	mature miRNA	standard	MIMAT0015041	hsa-miR-1260b	hsa-miR-1260b
2210	hsa-miR-6776-5p	0.343019	0.026627	0.0107889	23.5112	21.3399	9.78624	0.0337363	0.0142127	0.031932	41.6596	28.8718	0.00210605	UCUGGGUGCAGUGGGGGUU	mature miRNA	standard	MIMAT0027452	hsa-miR-6776-5p	hsa-miR-6776-5p
1722	hsa-miR-4695-5p	0.346105	105.566	24.6485	36.1342	31.8441	-1.54671	77.6515	124.333	114.714	60.1343	48.2598	0.00864399	CAGGAGGCAGUGGGCGAGCAGG	mature miRNA	standard	MIMAT0019788	hsa-miR-4695-5p	hsa-miR-4695-5p
1257	hsa-miR-3607-3p	0.34697	200.162	126.711	315.797	115.714	0.657829	194.085	329.803	76.5991	280.9	221.548	444.944	ACUGUAAACGCUUUCUGAUG	mature miRNA	standard	MIMAT0017985	hsa-miR-3607-3p	hsa-miR-3607-3p
966	hsa-miR-1246	0.350523	4647.53	2616.75	2429.83	2093.05	-0.935611	2474.98	3915.19	7552.42	4610.43	2242.08	436.972	AAUGGAUUUUUGGAGCAGG	mature miRNA	standard	MIMAT0005898	hsa-miR-1246	hsa-miR-1246
1614	hsa-miR-4534	0.350755	242.153	56.9878	181.882	75.024	-0.412919	177.432	284.808	264.219	186.602	254.434	104.609	GGAUGGAGGAGGGGUCU	mature miRNA	standard	MIMAT0019073	hsa-miR-4534	hsa-miR-4534
2403	hsa-miR-6874-3p	0.351145	50.993	75.713	6.07925	5.58116	-3.06833	9.5852	5.01482	138.379	0.00670201	7.24672	10.9843	CAGUUCUGCUGUUCUGACUCUAG	mature miRNA	standard	MIMAT0027649	hsa-miR-6874-3p	hsa-miR-6874-3p
1415	hsa-miR-4267	0.351848	5895.55	4739.4	16698.3	14091.5	1.50201	4811.47	1792.1	11083.1	31364.7	15467.7	3262.5	UCCAGCUCGGUGGCAC	mature miRNA	standard	MIMAT0016893	hsa-miR-4267	hsa-miR-4267
106	hsa-miR-34c-3p	0.353707	24.4049	9.30211	12.018	10.0571	-1.02197	16.3541	22.2726	34.588	18.4932	17.1291	0.431812	AAUCACUAACCACACGGCCAGG	mature miRNA	standard	MIMAT0004677	hsa-miR-34c-3p	hsa-miR-34c-3p
2506	hsa-miR-7851-3p	0.354406	148.452	24.2718	54.7122	48.7447	-1.44006	143.312	174.882	127.162	93.5417	70.5855	0.00938782	UACCUGGGAGACUGAGGUUGGA	mature miRNA	standard	MIMAT0030426	hsa-miR-7851-3p	hsa-miR-7851-3p
1784	hsa-miR-4732-5p	0.357095	65.9658	14.9935	25.9581	23.9925	-1.34553	58.2784	56.3751	83.2438	47.3344	30.5319	0.00793042	UGUAGAGCAGGGAGCAGGAAGCU	mature miRNA	standard	MIMAT0019855	hsa-miR-4732-5p	hsa-miR-4732-5p
1174	hsa-miR-3150a-5p	0.357756	13.5234	17.6284	4.04856	7.0064	-1.73998	7.06044	33.4712	0.0387089	12.1388	0.00325112	0.00357065	CAACCUCGACGAUCUCCUCAGC	mature miRNA	standard	MIMAT0019206	hsa-miR-3150a-5p	hsa-miR-3150a-5p
1530	hsa-miR-4459	0.357773	825.748	332.937	549.395	280.619	-0.587857	786.848	1176.43	513.969	598.232	802.39	247.563	CCAGGAGGCGGAGGAGGUGGAG	mature miRNA	standard	MIMAT0018981	hsa-miR-4459	hsa-miR-4459
286	hsa-miR-210-5p	0.35894	77.6366	113.199	7.56194	7.93969	-3.35991	207.86	22.2918	2.75844	0.0072161	15.8374	6.84116	AGCCCCUGCCCACCGCACACUG	mature miRNA	standard	MIMAT0026475	hsa-miR-210-5p	hsa-miR-210-5p
1223	hsa-miR-3185	0.359451	39.4022	3.58155	16.4273	15.1949	-1.26218	41.7281	35.2778	41.2007	29.9917	19.283	0.0070995	AGAAGAAGGCGGUCGGUCUGCGG	mature miRNA	standard	MIMAT0015065	hsa-miR-3185	hsa-miR-3185
2463	hsa-miR-7114-3p	0.361458	6.41186	1.57954	26.2735	25.9305	2.03479	7.80271	4.69462	6.73824	3.69664	20.5294	54.5945	UGACCCACCCCUCUCCACCAG	mature miRNA	standard	MIMAT0028126	hsa-miR-7114-3p	hsa-miR-7114-3p
1260	hsa-miR-3610	0.365146	92.3481	46.7515	36.0037	33.8111	-1.35894	64.6967	66.0209	146.327	67.0951	40.9074	0.008493	GAAUCGGAAAGGAGGCGCCG	mature miRNA	standard	MIMAT0017987	hsa-miR-3610	hsa-miR-3610
1448	hsa-miR-4300	0.367146	0.0230992	0.00913385	43.2401	74.4848	10.8703	0.0311465	0.0131715	0.0249795	0.00484025	129.247	0.468103	UGGGAGCUGGACUACUUC	mature miRNA	standard	MIMAT0016853	hsa-miR-4300	hsa-miR-4300
1481	hsa-miR-4419a	0.367608	105.378	9.33087	44.6158	39.813	-1.23995	115.63	103.123	97.3815	57.2892	76.5493	0.00873171	UGAGGGAGGAGACUGCA	mature miRNA	standard	MIMAT0018931	hsa-miR-4419a	hsa-miR-4419a
2348	hsa-miR-6845-5p	0.370053	58.3432	31.1742	23.4237	21.0022	-1.31659	43.9118	94.1181	36.9995	40.5957	29.668	0.00748114	CGGGGCCAGAGCAGAGAGC	mature miRNA	standard	MIMAT0027590	hsa-miR-6845-5p	hsa-miR-6845-5p
2258	hsa-miR-6799-5p	0.370145	42.0988	19.0214	17.529	15.4677	-1.26404	33.1925	29.1645	63.9394	23.292	29.2878	0.00709631	GGGGAGGUGUGCAGGGCUGG	mature miRNA	standard	MIMAT0027498	hsa-miR-6799-5p	hsa-miR-6799-5p
2491	hsa-miR-7641	0.371076	7930.92	6925.67	14490.8	1229.19	0.869582	13437.2	155.283	10200.2	14137.9	15857.9	13476.7	UUGAUCUCGGAAGCUAAGC	mature miRNA	standard	MIMAT0029782	hsa-miR-7641	hsa-miR-7641
1848	hsa-miR-4772-3p	0.371569	68.0261	99.5461	4.6831	8.10113	-3.86055	21.7766	0.018184	182.284	0.00792483	14.0375	0.00389752	CCUGCAACUUUGCCUGAUCAGA	mature miRNA	standard	MIMAT0019927	hsa-miR-4772-3p	hsa-miR-4772-3p
94	hsa-miR-31-3p	0.372043	175.122	84.6673	103.615	27.2717	-0.757132	215.988	77.7731	231.604	128.665	74.5633	107.616	UGCUAUGCCAACAUAUUGCCAU	mature miRNA	standard	MIMAT0004504	hsa-miR-31-3p	hsa-miR-31-3p
414	hsa-miR-378c	0.372227	268.754	90.62	395.733	196.721	0.558241	366.95	250.965	188.348	315.255	252.012	619.933	ACUGGACUUGGAGUCAGAAGAGUGG	mature miRNA	standard	MIMAT0016847	hsa-miR-378c	hsa-miR-378c
2450	hsa-miR-7107-5p	0.373	1098.73	244.312	781.112	408.361	-0.49223	820.737	1279.32	1196.13	836.799	1158.77	347.766	UCGGCCUGGGGAGGAGGAAGGG	mature miRNA	standard	MIMAT0028111	hsa-miR-7107-5p	hsa-miR-7107-5p
1537	hsa-miR-4466	0.373096	311.654	153.199	119.397	103.824	-1.38418	465.454	310.445	159.063	169.616	188.564	0.0109099	GGGUGCGGGCCGGCGGGG	mature miRNA	standard	MIMAT0018993	hsa-miR-4466	hsa-miR-4466
1200	hsa-miR-3166	0.37334	97.8543	165.471	7.0145	12.1431	-3.80222	4.61879	288.905	0.0388372	21.0361	0.00352554	0.00387404	CGCAGACAAUGCCUACUGGCCUA	mature miRNA	standard	MIMAT0015040	hsa-miR-3166	hsa-miR-3166
2214	hsa-miR-6778-5p	0.375967	419.443	86.5758	182.562	169.877	-1.20009	323.29	443.825	491.212	336.006	211.667	0.0119676	AGUGGGAGGACAGGAGGCAGGU	mature miRNA	standard	MIMAT0027456	hsa-miR-6778-5p	hsa-miR-6778-5p
1954	hsa-miR-5196-5p	0.378391	51.5994	17.3934	25.3979	27.77	-1.02264	62.6053	60.6457	31.5471	55.0539	21.1323	0.00752234	AGGGAAGGGGACGAGGGUUGGG	mature miRNA	standard	MIMAT0021128	hsa-miR-5196-5p	hsa-miR-5196-5p
2471	hsa-miR-7153-5p	0.378443	45.7223	77.3605	1.80945	3.12583	-4.65927	2.10616	0.0184354	135.042	0.0067546	0.00274668	5.41885	UGAGAACUGACAAAUGUGGUAGG	mature miRNA	standard	MIMAT0028216	hsa-miR-7153-5p	hsa-miR-7153-5p
14	hsa-let-7f-5p	0.379975	14462.2	1703.96	9222.55	6844.41	-0.649045	13084.1	16367.4	13935	1373.44	13946.9	12347.3	UGAGGUAGUAGAUUGUAUAGUU	mature miRNA	standard	MIMAT0000067	hsa-let-7f-5p	hsa-let-7f-5p
1730	hsa-miR-4700-5p	0.381471	18.5958	18.3068	8.27465	14.3258	-1.16821	36.64	19.1103	0.0372059	24.8166	0.00334421	0.00399937	UCUGGGGAUGAGGACAGUGUGU	mature miRNA	standard	MIMAT0019796	hsa-miR-4700-5p	hsa-miR-4700-5p
69	hsa-miR-26b-5p	0.382537	1009.93	185.284	765.185	372.424	-0.400375	1221.14	933.877	874.775	1149.4	740.352	405.799	UUCAAGUAAUUCAGGAUAGGU	mature miRNA	standard	MIMAT0000083	hsa-miR-26b-5p	hsa-miR-26b-5p
681	hsa-miR-550a-5p	0.382804	11.8282	20.445	5.57169	3.62575	-1.08604	0.0234614	35.436	0.0251109	8.21486	7.0619	1.43829	AGUGCCUGAGGGAGUAAGAGCCC	mature miRNA	standard	MIMAT0004800	hsa-miR-550a-5p	hsa-miR-550a-5p
2336	hsa-miR-6838-5p	0.383843	20.5632	28.3551	7.22724	12.5118	-1.50855	8.73359	52.9176	0.0383279	21.6746	0.00336029	0.00377735	AAGCAGCAGUGGCAAGACUCCU	mature miRNA	standard	MIMAT0027578	hsa-miR-6838-5p	hsa-miR-6838-5p
2046	hsa-miR-6127	0.385699	17.2675	8.6512	73.491	67.0739	2.08951	13.6298	11.0292	27.1436	142.123	70.257	8.0927	UGAGGGAGUGGGUGGGAGG	mature miRNA	standard	MIMAT0024610	hsa-miR-6127	hsa-miR-6127
409	hsa-miR-377-3p	0.386429	6.40184	5.93845	37.3418	55.0763	2.54423	11.7667	7.41786	0.0209314	100.938	5.5406	5.54627	AUCACACAAAGGCAACUUUUGU	mature miRNA	standard	MIMAT0000730	hsa-miR-377-3p	hsa-miR-377-3p
363	hsa-miR-339-3p	0.387239	22.0203	3.87323	31.3779	12.2458	0.510915	22.2319	18.0456	25.7834	17.8649	41.7412	34.5276	UGAGCGCCUCGACGACAGAGCCG	mature miRNA	standard	MIMAT0004702	hsa-miR-339-3p	hsa-miR-339-3p
2539	hsa-miR-8073	0.3879	26.1004	8.98504	14.0901	15.3827	-0.889383	34.682	26.8591	16.76	11.7586	30.5056	0.00631545	ACCUGGCAGCAGGGAGCGUCGU	mature miRNA	standard	MIMAT0031000	hsa-miR-8073	hsa-miR-8073
2501	hsa-miR-7846-3p	0.389958	76.7815	16.3382	39.0398	34.6867	-0.975812	69.5678	65.2917	95.4849	66.3385	50.7726	0.00830797	CAGCGGAGCCUGGAGAGAAGG	mature miRNA	standard	MIMAT0030421	hsa-miR-7846-3p	hsa-miR-7846-3p
478	hsa-miR-484	0.391234	22.9834	7.44542	28.4168	6.64105	0.30615	30.9091	16.1358	21.9052	22.6516	26.9203	35.6784	UCAGGCUCAGUCCCCUCCCGAU	mature miRNA	standard	MIMAT0002174	hsa-miR-484	hsa-miR-484
770	hsa-miR-619-5p	0.393373	26.7523	14.4734	12.8685	12.7302	-1.05582	39.3179	30.0121	10.927	13.1368	25.4624	0.00623905	GCUGGGAUUACAGGCAUGAGCC	mature miRNA	standard	MIMAT0026622	hsa-miR-619-5p	hsa-miR-619-5p
781	hsa-miR-627-5p	0.395284	23.9892	21.9508	8.97461	9.77369	-1.41847	19.5078	4.62497	47.8349	19.3918	7.52591	0.00612862	GUGAGUCUCUAAGAAAAGAGGA	mature miRNA	standard	MIMAT0003296	hsa-miR-627-5p	hsa-miR-627-5p
350	hsa-miR-328-5p	0.395485	213.416	46.404	150.897	101.762	-0.500101	162.783	253.917	223.547	254.584	146.931	51.1761	GGGGGGGCAGGAGGGGCUCAGGG	mature miRNA	standard	MIMAT0026486	hsa-miR-328-5p	hsa-miR-328-5p
2042	hsa-miR-6090	0.39558	4277.88	1276.95	2619.65	2397.83	-0.70752	2955.85	4373.4	5504.38	4918.53	2806.6	133.825	GGGGAGCGAGGGGCGGGGC	mature miRNA	standard	MIMAT0023715	hsa-miR-6090	hsa-miR-6090
1985	hsa-miR-5591-5p	0.395675	23.7211	41.0251	0.159853	0.268679	-7.21328	0.0519504	0.0185657	71.0929	0.00708149	0.470085	0.00239258	UGGGAGCUAAGCUAUGGGUAU	mature miRNA	standard	MIMAT0022301	hsa-miR-5591-5p	hsa-miR-5591-5p
192	hsa-miR-145-5p	0.396052	112.134	26.9875	175.449	102.629	0.645834	142.976	100.573	92.8525	109.489	123.168	293.691	GUCCAGUUUUCCCAGGAAUCCCU	mature miRNA	standard	MIMAT0000437	hsa-miR-145-5p	hsa-miR-145-5p
2143	hsa-miR-6743-5p	0.396688	201.194	33.1268	146.031	80.192	-0.462309	163.649	226.303	213.63	174.31	208.253	55.5309	AAGGGGCAGGGACGGGUGGCCC	mature miRNA	standard	MIMAT0027387	hsa-miR-6743-5p	hsa-miR-6743-5p
1263	hsa-miR-3613-3p	0.39706	19.6491	11.6624	21.3812	35.3762	0.121877	29.8721	6.9462	22.129	62.2151	1.92204	0.00632496	ACAAAAAAAAAAGCCCAACCCUUC	mature miRNA	standard	MIMAT0017991	hsa-miR-3613-3p	hsa-miR-3613-3p
860	hsa-miR-765	0.397441	445.967	220.133	295.777	107.889	-0.592426	241.217	678.789	417.893	383.839	328.06	175.433	UGGAGGAGAAGGAAGGUGAUG	mature miRNA	standard	MIMAT0003945	hsa-miR-765	hsa-miR-765
1216	hsa-miR-3180-5p	0.397668	17.737	21.7369	7.64698	10.937	-1.2138	4.85213	42.8336	5.52534	20.1754	2.7603	0.00527351	CUUCCAGACGCUCCGCCCCACGUCG	mature miRNA	standard	MIMAT0015057	hsa-miR-3180-5p	hsa-miR-3180-5p
2232	hsa-miR-6786-5p	0.403478	264.959	13.036	176.781	135.253	-0.583812	250.243	269.58	275.056	272.182	236.165	21.995	GCGGUGGGGCCGGAGGGGCGU	mature miRNA	standard	MIMAT0027472	hsa-miR-6786-5p	hsa-miR-6786-5p
1922	hsa-miR-5010-3p	0.404796	60.8015	85.7824	9.67714	2.98131	-2.65145	159.706	16.0388	6.65921	13.1157	7.81489	8.10083	UUUUGUGUCUCCCAUUCCCCAG	mature miRNA	standard	MIMAT0021044	hsa-miR-5010-3p	hsa-miR-5010-3p
2028	hsa-miR-6076	0.405465	119.893	36.1994	67.7371	60.3548	-0.823733	95.4792	102.717	161.483	115.828	87.3744	0.0091961	AGCAUGACAGAGGAGAGGUGG	mature miRNA	standard	MIMAT0023701	hsa-miR-6076	hsa-miR-6076
2107	hsa-miR-6724-5p	0.40584	179.017	53.0353	100.923	89.3274	-0.826845	148.095	148.7	240.256	132.89	169.868	0.00997691	CUGGGCCCGCGGCGGGCGUGGGG	mature miRNA	standard	MIMAT0025856	hsa-miR-6724-5p	hsa-miR-6724-5p
1117	hsa-miR-2861	0.406484	44.7179	5.89639	26.4956	23.8451	-0.755097	37.9294	47.6589	48.5653	46.2489	33.2307	0.00739357	GGGGCCUGGCGGUGGGCGG	mature miRNA	standard	MIMAT0013802	hsa-miR-2861	hsa-miR-2861
42	hsa-miR-19a-3p	0.406799	52.1727	26.1198	75.387	34.4807	0.531019	56.7966	24.0498	75.6718	114.661	61.4118	50.0877	UGUGCAAAUCUAUGCAAAACUGA	mature miRNA	standard	MIMAT0000073	hsa-miR-19a-3p	hsa-miR-19a-3p
137	hsa-miR-106b-5p	0.407118	205.435	60.4307	249.306	48.9297	0.279242	242.367	135.696	238.241	250.008	200.03	297.881	UAAAGUGCUGACAGUGCAGAU	mature miRNA	standard	MIMAT0000680	hsa-miR-106b-5p	hsa-miR-106b-5p
1287	hsa-miR-3652	0.407212	57.4228	79.1513	12.8069	9.47144	-2.1647	7.86007	15.7017	148.707	19.643	16.7821	1.99571	CGGCUGGAGGUGUGAGGA	mature miRNA	standard	MIMAT0018072	hsa-miR-3652	hsa-miR-3652
2529	hsa-miR-8063	0.407363	55.5666	34.9984	28.6813	24.8421	-0.954108	36.4479	34.2918	95.9601	42.3129	43.7233	0.00760416	UCAAAAUCAGGAGUCGGGGCUU	mature miRNA	standard	MIMAT0030990	hsa-miR-8063	hsa-miR-8063
2414	hsa-miR-6879-5p	0.407636	62.3776	23.3969	89.9397	36.6979	0.52793	38.7466	62.8531	85.5331	117.484	104.056	48.2798	CAGGGCAGGGAAGGUGGGAGAG	mature miRNA	standard	MIMAT0027658	hsa-miR-6879-5p	hsa-miR-6879-5p
2065	hsa-miR-6504-3p	0.408481	4.9174	5.35266	14.4505	16.7253	1.55515	10.6311	4.10156	0.0195042	2.39429	7.41248	33.5447	CAUUACAGCACAGCCAUUCU	mature miRNA	standard	MIMAT0025465	hsa-miR-6504-3p	hsa-miR-6504-3p
413	hsa-miR-378b	0.410621	14.1017	13.381	29.5775	26.0637	1.06863	15.6536	0.0123936	26.639	59.6539	13.6043	15.4742	ACUGGACUUGGAGGCAGAA	mature miRNA	standard	MIMAT0014999	hsa-miR-378b	hsa-miR-378b
123	hsa-miR-99b-3p	0.411769	37.473	64.6547	14.5099	9.8251	-1.36881	0.0270381	0.262279	112.13	11.889	25.3797	6.2611	CAAGCUCGUGUCUGUGGGUCCG	mature miRNA	standard	MIMAT0004678	hsa-miR-99b-3p	hsa-miR-99b-3p
937	hsa-miR-1207-5p	0.412468	86.6217	24.3057	57.6088	64.7947	-0.58844	58.6643	98.4669	102.734	45.0569	127.761	0.00832044	UGGCAGGGAGGCUGGGAGGGG	mature miRNA	standard	MIMAT0005871	hsa-miR-1207-5p	hsa-miR-1207-5p
442	hsa-miR-422a	0.412617	25.211	37.3352	71.7273	82.2813	1.50847	0.0242735	7.50363	68.1051	163.534	47.011	4.63718	ACUGGACUUAGGGUCAGAAGGC	mature miRNA	standard	MIMAT0001339	hsa-miR-422a	hsa-miR-422a
1498	hsa-miR-4433-5p	0.412667	6.06167	3.65375	26.2927	26.7581	2.11688	10.2163	3.34845	4.62028	2.61536	20.9403	55.3225	CGUCCCACCCCCCACUCCUGU	mature miRNA	standard	MIMAT0020956	hsa-miR-4433-5p	hsa-miR-4433-5p
2500	hsa-miR-7845-5p	0.413329	71.5259	25.5543	42.4642	37.8861	-0.75222	46.9151	69.7335	97.9292	72.8285	54.5559	0.00816981	AAGGGACAGGGAGGGUCGUGG	mature miRNA	standard	MIMAT0030420	hsa-miR-7845-5p	hsa-miR-7845-5p
2208	hsa-miR-6775-5p	0.415993	303.53	82.9573	185.879	161.105	-0.707479	253.689	257.607	399.294	285.519	272.106	0.0113264	UCGGGGCAUGGGGGAGGGAGGCUGG	mature miRNA	standard	MIMAT0027450	hsa-miR-6775-5p	hsa-miR-6775-5p
859	hsa-miR-764	0.416936	18.9517	16.1415	9.50891	12.4746	-0.994979	35.5342	18.0304	3.29062	23.6351	4.88591	0.00567768	GCAGGUGCUCACUUGUCCUCCU	mature miRNA	standard	MIMAT0010367	hsa-miR-764	hsa-miR-764
1383	hsa-miR-3940-5p	0.419088	287.296	75.2462	201.318	126.619	-0.513066	207.077	298.498	356.314	299.978	245.432	58.5425	GUGGGUUGGGGCGGGCUCUG	mature miRNA	standard	MIMAT0019229	hsa-miR-3940-5p	hsa-miR-3940-5p
924	hsa-miR-1185-2-3p	0.423789	48.4774	49.9974	19.4281	17.3401	-1.31917	9.24886	31.4095	104.774	33.3567	24.9209	0.0068554	AUAUACAGGGGGAGACUCUCAU	mature miRNA	standard	MIMAT0022713	hsa-miR-1185-2-3p	hsa-miR-1185-2-3p
2168	hsa-miR-6756-5p	0.424073	124.243	26.8632	89.1691	61.0753	-0.478552	121.401	152.415	98.914	98.2764	145.179	24.0515	AGGGUGGGGCUGGAGGUGGGGCU	mature miRNA	standard	MIMAT0027412	hsa-miR-6756-5p	hsa-miR-6756-5p
144	hsa-miR-125a-5p	0.425556	613.724	14.3564	692.252	133.992	0.173709	597.869	625.845	617.457	584.199	650.376	842.181	UCCCUGAGACCCUUUAACCUGUGA	mature miRNA	standard	MIMAT0000443	hsa-miR-125a-5p	hsa-miR-125a-5p
1915	hsa-miR-5006-5p	0.425688	40.4608	22.5807	25.2478	24.1354	-0.680368	28.0579	26.7999	66.5246	25.0463	49.4833	1.21375	UUGCCAGGGCAGGAGGUGGAA	mature miRNA	standard	MIMAT0021033	hsa-miR-5006-5p	hsa-miR-5006-5p
76	hsa-miR-29a-3p	0.425796	1015.95	169.272	912.17	102.905	-0.155454	1210.69	904.042	933.121	1030.88	857.417	848.218	UAGCACCAUCUGAAAUCGGUUA	mature miRNA	standard	MIMAT0000086	hsa-miR-29a-3p	hsa-miR-29a-3p
1210	hsa-miR-3176	0.430229	36.0529	62.4051	8.70969	6.68372	-2.04942	0.0223995	108.112	0.0241837	8.58932	15.4528	2.08697	ACUGGCCUGGGACUACCGG	mature miRNA	standard	MIMAT0015053	hsa-miR-3176	hsa-miR-3176
421	hsa-miR-378j	0.431471	24.7993	20.7762	42.1491	72.3043	0.765201	26.4228	3.25897	44.7162	125.638	0.803131	0.0065207	ACUGGAUUUGGAGCCAGAA	mature miRNA	standard	MIMAT0024612	hsa-miR-378j	hsa-miR-378j
2244	hsa-miR-6792-5p	0.431836	36.1572	62.5959	7.13788	4.58647	-2.34072	108.437	0.0140373	0.0209046	10.9509	8.41442	2.04837	GUAAGCAGGGGCUCUGGGUGA	mature miRNA	standard	MIMAT0027484	hsa-miR-6792-5p	hsa-miR-6792-5p
877	hsa-miR-877-3p	0.433443	8.16393	8.0789	15.956	15.5868	0.966761	17.2573	1.81397	5.42053	6.68216	7.23455	33.9512	UCCUCUUCUCCCUCCUCCCAG	mature miRNA	standard	MIMAT0004950	hsa-miR-877-3p	hsa-miR-877-3p
240	hsa-miR-190a-3p	0.436551	28.7132	49.6623	0.724399	1.25003	-5.30879	0.0376189	86.0583	0.0436512	2.16781	0.00291693	0.0024673	CUAUAUAUCAAACAUAUUCCU	mature miRNA	standard	MIMAT0026482	hsa-miR-190a-3p	hsa-miR-190a-3p
40	hsa-miR-18b-3p	0.436852	38.973	66.6912	6.22319	10.7731	-2.64675	0.899154	115.98	0.0401409	18.6629	0.00329017	0.00334932	UGCCCUAAAUGCCCCUUCUGGC	mature miRNA	standard	MIMAT0004751	hsa-miR-18b-3p	hsa-miR-18b-3p
199	hsa-miR-148a-3p	0.437864	667.109	278.025	470.458	83.7039	-0.503856	746.74	357.957	896.629	530.061	506.551	374.763	UCAGUGCACUACAGAACUUUGU	mature miRNA	standard	MIMAT0000243	hsa-miR-148a-3p	hsa-miR-148a-3p
2209	hsa-miR-6776-3p	0.438607	14.7636	20.7097	11.3509	19.6542	-0.379233	38.4437	5.80993	0.0370444	34.0456	0.00322724	0.00387857	CAACCACCACUGUCUCUCCCCAG	mature miRNA	standard	MIMAT0027453	hsa-miR-6776-3p	hsa-miR-6776-3p
2436	hsa-miR-6890-5p	0.440805	31.1687	16.5111	24.2479	28.6844	-0.362236	15.14	30.2429	48.1232	55.9152	16.8217	0.00684581	CAUGGGGUAGGGCAGAGUAGG	mature miRNA	standard	MIMAT0027680	hsa-miR-6890-5p	hsa-miR-6890-5p
1355	hsa-miR-3914	0.443562	17.2855	29.8687	0.730542	1.26076	-4.56445	0.0378916	51.7749	0.043637	2.18634	0.00286463	0.00242016	AAGGAACCAGAAAAUGAGAAGU	mature miRNA	standard	MIMAT0018188	hsa-miR-3914	hsa-miR-3914
2218	hsa-miR-6780a-5p	0.445101	126.059	53.4957	95.1448	83.5435	-0.4059	96.6686	93.7012	187.807	156.549	128.876	0.00941635	UUGGGAGGGAAGACAGCUGGAGA	mature miRNA	standard	MIMAT0027460	hsa-miR-6780a-5p	hsa-miR-6780a-5p
247	hsa-miR-193a-3p	0.445623	65.1348	27.5167	91.9691	44.5365	0.49772	59.2646	41.0269	95.1129	140.626	82.0576	53.2234	AACUGGCCUACAAAGUCCCAGU	mature miRNA	standard	MIMAT0000459	hsa-miR-193a-3p	hsa-miR-193a-3p
2256	hsa-miR-6798-5p	0.44731	51.0776	9.85751	40.5452	35.5893	-0.333161	40.2591	53.4225	59.5512	66.6566	54.9711	0.00771715	CCAGGGGGAUGGGCGAGCUUGGG	mature miRNA	standard	MIMAT0027496	hsa-miR-6798-5p	hsa-miR-6798-5p
596	hsa-miR-532-5p	0.449528	32.2803	47.2707	8.44399	9.20231	-1.93466	86.7841	7.58192	2.47497	7.07071	18.2558	0.00549142	CAUGCCUUGAGUGUAGGACCGU	mature miRNA	standard	MIMAT0002888	hsa-miR-532-5p	hsa-miR-532-5p
852	hsa-miR-744-5p	0.451614	118.057	47.1901	194.121	134.032	0.717466	153.517	136.159	64.4964	92.0698	144.38	345.913	UGCGGGGCUAGGGCUAACAGCA	mature miRNA	standard	MIMAT0004945	hsa-miR-744-5p	hsa-miR-744-5p
832	hsa-miR-664a-3p	0.453282	37.9875	5.52758	32.3628	30.5879	-0.231189	38.4284	43.2815	32.2527	60.8067	36.2745	0.00727016	UAUUCAUUUAUCCCCAGCCUACA	mature miRNA	standard	MIMAT0005949	hsa-miR-664a-3p	hsa-miR-664a-3p
433	hsa-miR-409-3p	0.456326	21.759	21.0126	13.5742	16.0797	-0.680744	4.96052	45.3204	14.9962	31.3348	9.38202	0.00581862	GAAUGUUGCUCGGUGAACCCCU	mature miRNA	standard	MIMAT0001639	hsa-miR-409-3p	hsa-miR-409-3p
2457	hsa-miR-7111-3p	0.459693	9.10505	2.15615	19.3552	18.3362	1.08798	7.757	11.5918	7.96633	7.58972	9.99335	40.4826	AUCCUCUCUUCCCUCCUCCCAG	mature miRNA	standard	MIMAT0028120	hsa-miR-7111-3p	hsa-miR-7111-3p
1907	hsa-miR-5001-5p	0.462779	219.359	155.777	611.567	726.225	1.47922	82.8807	186.126	389.071	136.098	251.097	1447.51	AGGGCUGGACUCAGCGGCGGAGCU	mature miRNA	standard	MIMAT0021021	hsa-miR-5001-5p	hsa-miR-5001-5p
1025	hsa-miR-1287-3p	0.46285	0.0213005	0.00643909	52.7326	91.2795	11.2736	0.0263278	0.0140427	0.023531	0.00454995	0.0601614	158.133	CUCUAGCCACAGAUGCAGUGAU	mature miRNA	standard	MIMAT0026738	hsa-miR-1287-3p	hsa-miR-1287-3p
1242	hsa-miR-3197	0.463087	10.2314	12.9198	72.2505	79.0638	2.82001	0.392561	5.43888	24.8626	157.239	58.6313	0.880901	GGAGGCGCAGGCUCGGAAAGGCG	mature miRNA	standard	MIMAT0015082	hsa-miR-3197	hsa-miR-3197
2038	hsa-miR-6086	0.463784	99.8086	31.926	89.7012	80.2259	-0.154037	88.9307	74.743	135.752	114.48	154.614	0.00898441	GGAGGUUGGGAAGGGCAGAG	mature miRNA	standard	MIMAT0023711	hsa-miR-6086	hsa-miR-6086
2164	hsa-miR-6754-5p	0.466133	46.382	19.4107	63.0866	28.8798	0.443767	46.4921	65.7374	26.9166	95.3103	54.4088	39.5407	CCAGGGAGGCUGGUUUGGAGGA	mature miRNA	standard	MIMAT0027408	hsa-miR-6754-5p	hsa-miR-6754-5p
1345	hsa-miR-3714	0.466489	3.79919	3.26915	12.285	17.6781	1.69314	0.0243576	5.70541	5.6678	2.66466	1.50345	32.687	GAAGGCAGCAGUGCUCCCCUGU	mature miRNA	standard	MIMAT0018165	hsa-miR-3714	hsa-miR-3714
1621	hsa-miR-4540	0.466931	11.7636	20.3046	0.902031	1.55782	-3.70501	0.0378942	35.2094	0.0435406	2.70085	0.00283729	0.00240498	UUAGUCCUGCCUGUAGGUUUA	mature miRNA	standard	MIMAT0019083	hsa-miR-4540	hsa-miR-4540
61	hsa-miR-24-2-5p	0.466942	67.2648	24.2442	52.3436	13.1558	-0.36184	89.8293	41.6329	70.3323	49.7094	40.7042	66.6172	UGCCUACUGAGCUGAAACACAG	mature miRNA	standard	MIMAT0004497	hsa-miR-24-2-5p	hsa-miR-24-2-5p
235	hsa-miR-186-5p	0.469754	202.737	48.0459	250.186	86.5861	0.303392	254.283	159.198	194.73	213.228	188.212	349.119	CAAAGAAUUCUCCUUUUGGGCU	mature miRNA	standard	MIMAT0000456	hsa-miR-186-5p	hsa-miR-186-5p
2505	hsa-miR-7850-5p	0.470454	37.0415	46.5206	13.7181	11.8986	-1.43306	90.1029	3.26314	17.7583	19.8205	21.3275	0.00633454	GUUUGGACAUAGUGUGGCUGG	mature miRNA	standard	MIMAT0030425	hsa-miR-7850-5p	hsa-miR-7850-5p
1867	hsa-miR-4783-5p	0.471508	10.1198	11.9185	14.4682	24.2646	0.515709	3.62419	23.875	2.86014	42.4817	0.918073	0.0049535	GGCGCGCCCAGCUCCCGGGCU	mature miRNA	standard	MIMAT0019946	hsa-miR-4783-5p	hsa-miR-4783-5p
2448	hsa-miR-7106-5p	0.473086	81.5621	38.9795	106.042	43.2093	0.378664	65.3945	126.024	53.2681	90.4912	154.874	72.7605	UGGGAGGAGGGGAUCUUGGG	mature miRNA	standard	MIMAT0028109	hsa-miR-7106-5p	hsa-miR-7106-5p
552	hsa-miR-516b-5p	0.474207	66.3594	114.886	0.793842	1.37006	-6.3853	199.019	0.0226225	0.0368086	2.37586	0.0025826	0.00308798	AUCUGGAGGUAAGAAGCACUUU	mature miRNA	standard	MIMAT0002859	hsa-miR-516b-5p	hsa-miR-516b-5p
1801	hsa-miR-4743-5p	0.474775	36.7925	12.1966	34.4474	30.1371	-0.0950163	50.5726	32.4203	27.3847	55.986	47.349	0.00723681	UGGCCGGAUGGGACAGGAGGCAU	mature miRNA	standard	MIMAT0019874	hsa-miR-4743-5p	hsa-miR-4743-5p
91	hsa-miR-30d-5p	0.477584	1783.99	524.9	2322.29	826.924	0.38044	2144.02	1181.71	2026.24	2902.81	2688.57	1375.48	UGUAAACAUCCCCGACUGGAAG	mature miRNA	standard	MIMAT0000245	hsa-miR-30d-5p	hsa-miR-30d-5p
1938	hsa-miR-5096	0.479892	2431.23	2907.2	10321.6	14885	2.0859	592.934	917.831	5782.93	27479.2	2622.68	862.842	GUUUCACCAUGUUGGUCAGGC	mature miRNA	standard	MIMAT0020603	hsa-miR-5096	hsa-miR-5096
207	hsa-miR-151a-3p	0.479934	87.2479	25.5719	128.996	75.5614	0.564129	116.336	68.3067	77.101	99.3947	72.716	214.876	CUAGACUGAAGCUCCUUGAGG	mature miRNA	standard	MIMAT0000757	hsa-miR-151a-3p	hsa-miR-151a-3p
2267	hsa-miR-6804-3p	0.480148	9.06051	9.54485	16.1016	15.7673	0.829542	20.079	3.33175	3.77074	6.71123	34.3051	7.2885	CGCACCUGCCUCUCACCCACAG	mature miRNA	standard	MIMAT0027509	hsa-miR-6804-3p	hsa-miR-6804-3p
1307	hsa-miR-3669	0.480785	42.1437	72.9493	0.392316	0.670485	-6.74716	126.378	0.0203102	0.0326295	0.00797546	1.16652	0.00245321	ACGGAAUAUGUAUACGGAAUAUA	mature miRNA	standard	MIMAT0018092	hsa-miR-3669	hsa-miR-3669
678	hsa-miR-549a	0.481249	45.32	78.4414	0.644722	1.10874	-6.13533	0.0307459	135.896	0.0329723	0.00661593	0.00256666	1.92498	UGACAACUAUGGAUGAGCUCU	mature miRNA	standard	MIMAT0003333	hsa-miR-549a	hsa-miR-549a
230	hsa-miR-183-5p	0.481766	152.036	28.7944	125.425	67.7574	-0.277586	183.72	127.464	144.924	102.294	72.2617	201.719	UAUGGCACUGGUAGAAUUCACU	mature miRNA	standard	MIMAT0000261	hsa-miR-183-5p	hsa-miR-183-5p
631	hsa-miR-548q	0.483736	56.3701	93.3674	1.93381	2.91609	-4.86541	0.0310134	164.144	4.93485	5.28833	0.0035776	0.509514	GCUGGUGCAAAAGUAAUGGCGG	mature miRNA	standard	MIMAT0011163	hsa-miR-548q	hsa-miR-548q
233	hsa-miR-185-5p	0.484156	202.391	36.2365	249.541	91.0516	0.302134	238.714	166.242	202.217	211.921	183.328	353.375	UGGAGAGAAAGGCAGUUCCUGA	mature miRNA	standard	MIMAT0000455	hsa-miR-185-5p	hsa-miR-185-5p
2248	hsa-miR-6794-5p	0.485221	77.3478	6.59546	62.8007	52.502	-0.300579	70.1287	78.8563	83.0583	92.7163	93.5075	2.1783	CAGGGGGACUGGGGGUGAGC	mature miRNA	standard	MIMAT0027488	hsa-miR-6794-5p	hsa-miR-6794-5p
1647	hsa-miR-4649-5p	0.486035	25.0514	11.4908	17.3375	7.94141	-0.530999	11.829	30.7068	32.6186	21.1957	22.6127	8.2041	UGGGCGAGGGGUGGGCUCUCAGAG	mature miRNA	standard	MIMAT0019711	hsa-miR-4649-5p	hsa-miR-4649-5p
2234	hsa-miR-6787-5p	0.492255	23.9821	5.46461	25.3621	22.1194	0.0807165	25.2937	28.6715	17.981	40.7025	35.3772	0.00658222	UGGCGGGGGUAGAGCUGGCUGC	mature miRNA	standard	MIMAT0027474	hsa-miR-6787-5p	hsa-miR-6787-5p
2390	hsa-miR-6867-5p	0.494025	480.276	167.991	358.414	207.933	-0.422237	308.734	487.618	644.476	485.256	471.542	118.444	UGUGUGUGUAGAGGAAGAAGGGA	mature miRNA	standard	MIMAT0027634	hsa-miR-6867-5p	hsa-miR-6867-5p
1525	hsa-miR-4454	0.494392	559.018	260.295	654.776	92.9895	0.228108	857.463	378.95	440.64	762.151	600.791	601.387	GGAUCCGAGUCACGGCACCA	mature miRNA	standard	MIMAT0018976	hsa-miR-4454	hsa-miR-4454
1958	hsa-miR-5571-5p	0.497107	52.8169	84.0886	1.63751	1.70758	-5.01143	8.63479	149.787	0.0289587	3.41004	0.00329874	1.49918	CAAUUCUCAAAGGAGCCUCCC	mature miRNA	standard	MIMAT0022257	hsa-miR-5571-5p	hsa-miR-5571-5p
2200	hsa-miR-6771-5p	0.502491	89.6794	27.954	72.4398	32.5517	-0.307995	73.7341	73.3471	121.957	84.6636	97.1102	35.5456	CUCGGGAGGGCAUGGGCCAGGC	mature miRNA	standard	MIMAT0027442	hsa-miR-6771-5p	hsa-miR-6771-5p
811	hsa-miR-651-5p	0.504379	68.1186	117.916	2.1355	3.69382	-4.9954	0.0360992	204.276	0.0432201	6.40076	0.00307575	0.00266625	UUUAGGAUAAGCUUGACUUUUG	mature miRNA	standard	MIMAT0003321	hsa-miR-651-5p	hsa-miR-651-5p
468	hsa-miR-451b	0.504597	71.5782	123.923	0.969022	1.67045	-6.20685	0.029927	214.672	0.0323324	0.0065723	0.00260315	2.89789	UAGCAAGAGAACCAUUACCAUU	mature miRNA	standard	MIMAT0019840	hsa-miR-451b	hsa-miR-451b
2551	hsa-miR-8085	0.505184	35.8661	27.5061	23.1361	19.4794	-0.632476	27.8534	66.4888	13.256	30.8824	37.5507	0.975181	UGGGAGAGAGGACUGUGAGGC	mature miRNA	standard	MIMAT0031012	hsa-miR-8085	hsa-miR-8085
2535	hsa-miR-8069	0.505674	341.993	112.839	267.858	210.805	-0.352499	294.35	260.789	470.839	423.961	351.556	28.0569	GGAUGGUUGGGGGCGGUCGGCGU	mature miRNA	standard	MIMAT0030996	hsa-miR-8069	hsa-miR-8069
1866	hsa-miR-4783-3p	0.505678	39.7154	66.6407	16.0441	10.7176	-1.30766	2.47307	116.652	0.020774	28.1048	7.61129	12.4162	CCCCGGUGUUGGGGCGCGUCUGC	mature miRNA	standard	MIMAT0019947	hsa-miR-4783-3p	hsa-miR-4783-3p
2008	hsa-miR-5699-5p	0.508414	33.2966	16.8742	71.1357	111.541	1.0952	17.8983	30.656	51.3355	199.688	0.00451297	13.7142	UGCCCCAACAAGGAAGGACAAG	mature miRNA	standard	MIMAT0027103	hsa-miR-5699-5p	hsa-miR-5699-5p
821	hsa-miR-656-5p	0.508634	43.5329	75.347	0.915387	1.57763	-5.57158	0.0302256	130.536	0.0324074	0.00653191	0.00255852	2.73707	AGGUUGCCUGUGAGGUGUUCA	mature miRNA	standard	MIMAT0026627	hsa-miR-656-5p	hsa-miR-656-5p
2187	hsa-miR-6766-3p	0.51045	10.2531	6.99272	19.1496	18.5167	0.901251	17.8452	4.07634	8.83778	8.39037	8.52769	40.5307	UGAUUGUCUUCCCCCACCCUCA	mature miRNA	standard	MIMAT0027433	hsa-miR-6766-3p	hsa-miR-6766-3p
1499	hsa-miR-4433b-3p	0.511455	51.0684	7.48903	42.8424	34.7533	-0.253391	59.5933	45.5487	48.0633	63.8791	61.9195	2.72869	CAGGAGUGGGGGGUGGGACGU	mature miRNA	standard	MIMAT0030414	hsa-miR-4433b-3p	hsa-miR-4433b-3p
812	hsa-miR-652-3p	0.514029	24.3539	2.77431	20.8553	18.0833	-0.223741	27.5327	23.1085	22.4206	15.3858	6.13821	41.0419	AAUGGCGCCACUAGGGUUGUG	mature miRNA	standard	MIMAT0003322	hsa-miR-652-3p	hsa-miR-652-3p
1900	hsa-miR-4804-3p	0.515495	14.9982	21.83	3.89379	6.59884	-1.94554	4.91241	40.0475	0.0346794	11.5129	0.164861	0.00360652	UGCUUAACCUUGCCCUCGAAA	mature miRNA	standard	MIMAT0019985	hsa-miR-4804-3p	hsa-miR-4804-3p
1298	hsa-miR-3663-3p	0.515772	47.3842	6.88273	39.9315	34.0481	-0.246878	40.3277	47.7461	54.0789	35.1591	76.1141	8.52144	UGAGCACCACACAGGCCGGGCGC	mature miRNA	standard	MIMAT0018085	hsa-miR-3663-3p	hsa-miR-3663-3p
73	hsa-miR-27b-5p	0.516943	26.7497	10.7418	32.0442	8.20767	0.260538	38.0459	16.6651	25.5382	36.8935	36.6714	22.5677	AGAGCUUAGCUGAUUGGUGAAC	mature miRNA	standard	MIMAT0004588	hsa-miR-27b-5p	hsa-miR-27b-5p
1231	hsa-miR-3190-3p	0.519735	11.4139	19.7031	1.06845	1.84268	-3.4172	0.0393325	34.165	0.0372923	0.00719332	3.19619	0.00197105	UGUGGAAGGUAGACGGCCAGAGA	mature miRNA	standard	MIMAT0022839	hsa-miR-3190-3p	hsa-miR-3190-3p
1418	hsa-miR-4270	0.520392	98.7934	93.8482	57.2288	46.5274	-0.787672	31.2221	59.2095	205.948	69.1221	96.6553	5.90915	UCAGGGAGUCAGGGGAGGGC	mature miRNA	standard	MIMAT0016900	hsa-miR-4270	hsa-miR-4270
1110	hsa-miR-2392	0.521061	125.686	133.707	1462.52	1483.69	3.54056	50.1106	46.88	280.066	1399.67	2976.63	11.2437	UAGGAUGGGGGUGAGAGGUG	mature miRNA	standard	MIMAT0019043	hsa-miR-2392	hsa-miR-2392
1058	hsa-miR-1323	0.523486	2.01939	3.4636	71.0033	117.211	5.1359	0.027262	0.0121052	6.01879	0.00443944	6.71357	206.292	UCAAAACUGAGGGGCAUUUUCU	mature miRNA	standard	MIMAT0005795	hsa-miR-1323	hsa-miR-1323
831	hsa-miR-663b	0.528968	62.3518	107.956	5.1605	2.76763	-3.59485	0.0226398	187.008	0.0246731	5.35007	7.82848	2.30296	GGUGGCCCGGCCGUGCCUGAGG	mature miRNA	standard	MIMAT0005867	hsa-miR-663b	hsa-miR-663b
1281	hsa-miR-3622b-5p	0.533185	20.0582	9.54907	25.527	24.2127	0.347833	9.10684	24.4225	26.6453	48.1756	28.3992	0.00631071	AGGCAUGGGAGGUCAGGUGA	mature miRNA	standard	MIMAT0018005	hsa-miR-3622b-5p	hsa-miR-3622b-5p
523	hsa-miR-505-5p	0.533843	13.0472	8.22105	20.8925	16.6882	0.679246	12.774	21.4015	4.96617	13.5771	9.1114	39.9891	GGGAGCCAGGAAGUAUUGAUGU	mature miRNA	standard	MIMAT0004776	hsa-miR-505-5p	hsa-miR-505-5p
400	hsa-miR-374c-5p	0.535451	111.421	52.4434	134.417	35.7275	0.270686	160.895	116.927	56.4426	175.592	116.047	111.611	AUAAUACAACCUGCUAAGUGCU	mature miRNA	standard	MIMAT0018443	hsa-miR-374c-5p	hsa-miR-374c-5p
1473	hsa-miR-4325	0.536254	5.78243	6.8145	13.3842	23.176	1.21078	13.3043	0.0206	4.02238	40.1456	0.00305934	0.00395556	UUGCACUUGUCUCAGUGA	mature miRNA	standard	MIMAT0016887	hsa-miR-4325	hsa-miR-4325
39	hsa-miR-18a-5p	0.541096	49.4017	21.4754	62.9992	28.5682	0.350774	70.1709	27.2836	50.7505	47.7338	45.3067	95.9571	UAAGGUGCAUCUAGUGCAGAUAG	mature miRNA	standard	MIMAT0000072	hsa-miR-18a-5p	hsa-miR-18a-5p
114	hsa-miR-93-5p	0.541185	332.571	60.5029	379.488	98.8963	0.190393	391.73	270.809	335.173	320.678	324.12	493.666	CAAAGUGCUGUUCGUGCAGGUAG	mature miRNA	standard	MIMAT0000093	hsa-miR-93-5p	hsa-miR-93-5p
493	hsa-miR-491-3p	0.541507	34.165	59.1343	3.31903	1.55576	-3.36369	0.0230677	102.447	0.0245838	1.53945	4.42144	3.99622	CUUAUGCAAGAUUCCCUUCUAC	mature miRNA	standard	MIMAT0004765	hsa-miR-491-3p	hsa-miR-491-3p
1623	hsa-miR-4632-5p	0.54188	40.2982	11.1668	61.1296	53.4992	0.601155	28.5533	41.5619	50.7794	99.4521	83.9291	0.00755518	GAGGGCAGCGUGGGUGUGGCGGA	mature miRNA	standard	MIMAT0022977	hsa-miR-4632-5p	hsa-miR-4632-5p
946	hsa-miR-1227-5p	0.543998	77.7537	14.6695	65.9834	49.2463	-0.236809	61.5064	81.7286	90.0261	64.8566	115.783	17.3102	GUGGGGCCAGGCGGUGG	mature miRNA	standard	MIMAT0022941	hsa-miR-1227-5p	hsa-miR-1227-5p
1475	hsa-miR-4327	0.547782	23.1906	13.6638	29.8416	28.0704	0.363781	27.8566	7.80504	33.9102	33.7886	55.7295	0.00653784	GGCUUGCAUGGGGGACUGG	mature miRNA	standard	MIMAT0016889	hsa-miR-4327	hsa-miR-4327
339	hsa-miR-320d	0.549428	1676.99	379.807	1454.49	543.342	-0.20536	1595.14	2091.04	1344.77	915.235	1446.39	2001.83	AAAAGCUGGGUUGAGAGGA	mature miRNA	standard	MIMAT0006764	hsa-miR-320d	hsa-miR-320d
1745	hsa-miR-4710	0.55266	17.2196	8.72951	24.6183	21.5817	0.515679	27.1974	13.4705	10.991	40.3085	33.5403	0.00621284	GGGUGAGGGCAGGUGGUU	mature miRNA	standard	MIMAT0019815	hsa-miR-4710	hsa-miR-4710
1493	hsa-miR-4429	0.552831	464.708	148.916	438.842	369.825	-0.0826228	301.745	593.712	498.666	635.578	668.715	12.2329	AAAAGCUGGGCUGAGAGGCG	mature miRNA	standard	MIMAT0018944	hsa-miR-4429	hsa-miR-4429
1976	hsa-miR-5587-3p	0.553186	53.8243	93.1584	3.91499	6.77594	-3.78118	0.0356489	161.394	0.0429654	11.7392	0.00308749	0.00270821	GCCCCGGGCAGUGUGAUCAUC	mature miRNA	standard	MIMAT0022290	hsa-miR-5587-3p	hsa-miR-5587-3p
1228	hsa-miR-3188	0.553493	12.3413	21.3064	2.52679	4.37184	-2.28811	0.0368496	36.9438	0.0431132	7.57495	0.00290206	0.0025129	AGAGGCUUUGUGCGGAUACGGGG	mature miRNA	standard	MIMAT0015070	hsa-miR-3188	hsa-miR-3188
1097	hsa-miR-2114-5p	0.554473	31.3545	54.2427	2.19896	3.80067	-3.83378	0.0383043	93.9886	0.0365548	0.00722332	6.5876	0.00205852	UAGUCCCUUCCUUGAAGCGGUC	mature miRNA	standard	MIMAT0011156	hsa-miR-2114-5p	hsa-miR-2114-5p
962	hsa-miR-1244	0.555347	18.8158	5.53071	86.7337	78.3538	2.20465	19.9692	12.7994	23.6789	4.36111	95.5106	160.33	AAGUAGUUGGUUUGUAUGAGAUGGUU	mature miRNA	standard	MIMAT0005896	hsa-miR-1244	hsa-miR-1244
679	hsa-miR-550a-3-5p	0.557631	56.2921	34.1378	86.5663	86.1739	0.620872	20.0968	87.9105	60.8691	172.351	87.3406	0.0078777	AGUGCCUGAGGGAGUAAGAG	mature miRNA	standard	MIMAT0020925	hsa-miR-550a-3-5p	hsa-miR-550a-3-5p
398	hsa-miR-374b-5p	0.564014	149.09	24.1095	132.653	43.0115	-0.168522	175.908	129.21	142.151	177.979	127.572	92.4078	AUAUAAUACAACCUGCUAAGUG	mature miRNA	standard	MIMAT0004955	hsa-miR-374b-5p	hsa-miR-374b-5p
81	hsa-miR-29c-3p	0.56405	56.2205	26.5969	98.268	146.037	0.805625	71.1184	25.5136	72.0295	266.106	28.4794	0.218679	UAGCACCAUUUGAAAUCGGUUA	mature miRNA	standard	MIMAT0000681	hsa-miR-29c-3p	hsa-miR-29c-3p
280	hsa-miR-206	0.565245	29.9853	41.1599	0.924627	0.818699	-5.01924	0.0389952	76.9202	12.9968	1.83026	0.706639	0.236984	UGGAAUGUAAGGAAGUGUGUGG	mature miRNA	standard	MIMAT0000462	hsa-miR-206	hsa-miR-206
1632	hsa-miR-4639-3p	0.568388	16.0451	24.8244	2.39817	3.54499	-2.74212	0.0366216	44.6417	3.4568	6.47059	0.720405	0.0035111	UCACUCUCACCUUGCUUUGC	mature miRNA	standard	MIMAT0019698	hsa-miR-4639-3p	hsa-miR-4639-3p
338	hsa-miR-320c	0.571068	1767.5	482.894	1522.48	551.536	-0.215291	1614.19	2308.44	1379.88	928.185	1621.37	2017.88	AAAAGCUGGGUUGAGAGGGU	mature miRNA	standard	MIMAT0005793	hsa-miR-320c	hsa-miR-320c
2150	hsa-miR-6747-5p	0.571114	31.2155	12.4877	26.2859	20.1204	-0.247972	18.7825	31.1068	43.7572	38.5525	37.24	3.06522	AGGGGUGUGGAAAGAGGCAGAACA	mature miRNA	standard	MIMAT0027394	hsa-miR-6747-5p	hsa-miR-6747-5p
2137	hsa-miR-6740-5p	0.57175	87.3297	42.1589	68.2771	35.9798	-0.355071	53.0968	74.4719	134.42	92.8231	85.0328	26.9753	AGUUUGGGAUGGAGAGAGGAGA	mature miRNA	standard	MIMAT0027381	hsa-miR-6740-5p	hsa-miR-6740-5p
225	hsa-miR-181d-3p	0.574264	41.9773	72.6388	4.80896	8.32435	-3.12581	0.0355846	125.853	0.0428751	14.4211	0.00307272	0.00270487	CCACCGGGGGAUGAAUGUCAC	mature miRNA	standard	MIMAT0026608	hsa-miR-181d-3p	hsa-miR-181d-3p
1277	hsa-miR-3621	0.574828	30.7413	10.0663	25.578	18.1647	-0.265274	19.3809	34.2917	38.5513	27.7421	42.5638	6.42822	CGCGGGUCGGGGUCUGCAGG	mature miRNA	standard	MIMAT0018002	hsa-miR-3621	hsa-miR-3621
1482	hsa-miR-4419b	0.575194	238.406	53.8697	238.506	201.005	0.000601283	221.372	298.734	195.113	323.165	383.333	9.0188	GAGGCUGAAGGAAGAUGG	mature miRNA	standard	MIMAT0019034	hsa-miR-4419b	hsa-miR-4419b
2212	hsa-miR-6777-5p	0.576088	20.666	2.62886	41.5082	44.4558	1.00614	19.4777	18.841	23.6792	88.4226	36.0952	0.00669964	ACGGGGAGUCAGGCAGUGGUGGA	mature miRNA	standard	MIMAT0027454	hsa-miR-6777-5p	hsa-miR-6777-5p
841	hsa-miR-671-3p	0.576821	8.0871	7.50187	16.5895	15.9505	1.03658	14.8585	9.37994	0.0228356	32.4603	16.7479	0.560375	UCCGGUUCUCAGGGCUCCACC	mature miRNA	standard	MIMAT0004819	hsa-miR-671-3p	hsa-miR-671-3p
1748	hsa-miR-4712-3p	0.577719	15.8488	13.9837	122.194	211.64	2.94673	20.9219	26.5878	0.0366127	366.575	0.00353907	0.00438449	AAUGAGAGACCUGUACUGUAU	mature miRNA	standard	MIMAT0019819	hsa-miR-4712-3p	hsa-miR-4712-3p
2154	hsa-miR-6749-5p	0.579439	30.4175	2.38043	33.1367	28.9125	0.123529	28.3843	29.8322	33.036	42.251	56.3938	0.765362	UCGGGCCUGGGGUUGGGGGAGC	mature miRNA	standard	MIMAT0027398	hsa-miR-6749-5p	hsa-miR-6749-5p
35	hsa-miR-16-5p	0.580379	6616.59	1688.1	7221.33	563.357	0.126177	7455.29	4673.4	7721.09	6570.83	7545.7	7547.47	UAGCAGCACGUAAAUAUUGGCG	mature miRNA	standard	MIMAT0000069	hsa-miR-16-5p	hsa-miR-16-5p
1096	hsa-miR-2114-3p	0.583912	2.91056	5.01224	26.9928	43.4128	3.2132	8.69819	0.0138403	0.0196501	0.00511894	3.90213	77.0711	CGAGCCUCAAGCAAGGGACUU	mature miRNA	standard	MIMAT0011157	hsa-miR-2114-3p	hsa-miR-2114-3p
899	hsa-miR-933	0.585526	149.608	259.078	4.88609	8.45756	-4.93636	448.766	0.0222132	0.0355675	14.652	0.00272558	0.00351252	UGUGCGCAGGGAGACCUCUCCC	mature miRNA	standard	MIMAT0004976	hsa-miR-933	hsa-miR-933
103	hsa-miR-34a-5p	0.586764	23.8583	9.51666	44.0498	38.4116	0.884642	32.3895	25.5911	13.5943	32.1921	12.9652	86.9922	UGGCAGUGUCUUAGCUGGUUGU	mature miRNA	standard	MIMAT0000255	hsa-miR-34a-5p	hsa-miR-34a-5p
1175	hsa-miR-3150b-3p	0.586872	62.4393	75.4917	611.605	942.564	3.29207	28.0275	10.2848	149.006	1697.59	131.042	6.17952	UGAGGAGAUCGUCGAGGUUGG	mature miRNA	standard	MIMAT0018194	hsa-miR-3150b-3p	hsa-miR-3150b-3p
100	hsa-miR-33b-3p	0.587893	63.2885	95.8629	5.32407	7.40831	-3.57134	173.585	16.2511	0.0299171	13.7855	2.18216	0.00448479	CAGUGCCUCGGCAGUGCAGCCC	mature miRNA	standard	MIMAT0004811	hsa-miR-33b-3p	hsa-miR-33b-3p
1594	hsa-miR-4520a-3p	0.589329	21.6193	32.9758	2.40872	2.87375	-3.16598	5.24818	59.5772	0.0325777	5.59119	1.63134	0.00362742	UUGGACAGAAAACACGCAGGAA	mature miRNA	standard	MIMAT0019057	hsa-miR-4520a-3p	hsa-miR-4520a-3p
355	hsa-miR-331-3p	0.594976	48.0227	8.30892	65.089	35.368	0.438696	49.017	39.2614	55.7897	33.8389	57.9441	103.484	GCCCCUGGGCCUAUCCUAGAA	mature miRNA	standard	MIMAT0000760	hsa-miR-331-3p	hsa-miR-331-3p
2454	hsa-miR-7109-5p	0.596038	45.893	9.53651	41.3324	11.4274	-0.150999	44.9626	55.8606	36.8558	33.8382	54.485	35.6741	CUGGGGGGAGGAGACCCUGCU	mature miRNA	standard	MIMAT0028115	hsa-miR-7109-5p	hsa-miR-7109-5p
1258	hsa-miR-3607-5p	0.596108	1901.84	1058.17	1331.29	810.867	-0.51457	2352.79	2659.84	692.905	620.107	1159.47	2214.3	GCAUGUGAUGAAGCAAAUCAGU	mature miRNA	standard	MIMAT0017984	hsa-miR-3607-5p	hsa-miR-3607-5p
249	hsa-miR-193b-3p	0.59708	148.513	40.4316	129.485	26.5533	-0.19781	177.233	166.03	102.277	118.087	110.533	159.834	AACUGGCCCUCAAAGUCCCGCU	mature miRNA	standard	MIMAT0002819	hsa-miR-193b-3p	hsa-miR-193b-3p
2170	hsa-miR-6757-5p	0.600638	40.487	11.4289	35.3954	14.1113	-0.193899	33.6422	53.6809	34.138	50.0925	34.1399	21.9537	UAGGGAUGGGAGGCCAGGAUGA	mature miRNA	standard	MIMAT0027414	hsa-miR-6757-5p	hsa-miR-6757-5p
625	hsa-miR-548k	0.600743	1.27482	1.09815	72.5596	119.869	5.8308	2.02239	0.0140187	1.78805	6.74898	210.918	0.0115898	AAAAGUACUUGCGGAUUUUGCU	mature miRNA	standard	MIMAT0005882	hsa-miR-548k	hsa-miR-548k
1618	hsa-miR-4537	0.601596	0.330912	0.514922	35.3771	59.8135	6.74023	0.0325726	0.925491	0.0346716	104.437	1.69193	0.00252292	UGAGCCGAGCUGAGCUUAGCUG	mature miRNA	standard	MIMAT0019080	hsa-miR-4537	hsa-miR-4537
1371	hsa-miR-3927-5p	0.603144	20.4773	35.3997	5.46195	9.45548	-1.90654	0.0358392	61.3534	0.0428066	16.3802	0.00300195	0.00264449	GCCUAUCACAUAUCUGCCUGU	mature miRNA	standard	MIMAT0022970	hsa-miR-3927-5p	hsa-miR-3927-5p
1844	hsa-miR-4769-3p	0.610985	8.32665	3.02134	16.8669	17.2159	1.01839	9.84269	4.84747	10.2898	0.00618822	16.1774	34.4172	UCUGCCAUCCUCCCUCCCCUAC	mature miRNA	standard	MIMAT0019923	hsa-miR-4769-3p	hsa-miR-4769-3p
1558	hsa-miR-4484	0.615691	396.975	209.417	316.638	156.91	-0.326213	283.88	268.421	638.625	427.743	385.032	137.14	AAAAGGCGGGAGAAGCCCCA	mature miRNA	standard	MIMAT0019018	hsa-miR-4484	hsa-miR-4484
7	hsa-let-7c-5p	0.621235	7812.68	2030.84	6891.47	1980.28	-0.181007	5648.86	9677.35	8111.84	8489.42	7508.96	4676.02	UGAGGUAGUAGGUUGUAUGGUU	mature miRNA	standard	MIMAT0000064	hsa-let-7c-5p	hsa-let-7c-5p
1144	hsa-miR-3128	0.621375	0.758749	1.26716	13.5774	19.4469	4.16145	0.0250716	2.22194	0.029238	35.8559	0.00262674	4.87379	UCUGGCAAGUAAAAAACUCUCAU	mature miRNA	standard	MIMAT0014991	hsa-miR-3128	hsa-miR-3128
2293	hsa-miR-6817-3p	0.622405	2.48546	4.27575	68.49	117.909	4.78431	7.42266	0.0140715	0.0196421	0.00506884	0.826724	204.638	UCUCUCUGACUCCAUGGCA	mature miRNA	standard	MIMAT0027535	hsa-miR-6817-3p	hsa-miR-6817-3p
2396	hsa-miR-6870-5p	0.623523	39.3634	2.89618	43.4186	9.9713	0.141458	42.703	37.5412	37.8459	43.6422	53.2762	33.3374	UGGGGGAGAUGGGGGUUGA	mature miRNA	standard	MIMAT0027640	hsa-miR-6870-5p	hsa-miR-6870-5p
1064	hsa-miR-1469	0.624069	79.0298	4.28587	72.9837	40.6117	-0.114821	83.6289	75.1476	78.3127	56.2272	119.293	43.4315	CUCGGCGCGGGGCGCGGGCUCC	mature miRNA	standard	MIMAT0007347	hsa-miR-1469	hsa-miR-1469
1538	hsa-miR-4467	0.624813	34.5197	29.9216	5.28129	4.92655	-2.70846	49.9927	53.5367	0.0298469	9.75989	6.07968	0.00430933	UGGCGGCGGUAGUUAUGGGCUU	mature miRNA	standard	MIMAT0018994	hsa-miR-4467	hsa-miR-4467
948	hsa-miR-1228-5p	0.633746	76.1264	17.1085	70.841	50.8199	-0.103813	60.2408	94.2396	73.8987	82.045	115.124	15.3539	GUGGGCGGGGGCAGGUGUGUG	mature miRNA	standard	MIMAT0005582	hsa-miR-1228-5p	hsa-miR-1228-5p
2034	hsa-miR-6082	0.633918	13.0834	9.81359	23.5218	25.0316	0.846261	14.7788	21.9389	2.53259	49.8339	20.726	0.00555946	GAAUACGUCUGGUUGAUCC	mature miRNA	standard	MIMAT0023707	hsa-miR-6082	hsa-miR-6082
340	hsa-miR-320e	0.637759	1516.65	450.621	1331.06	478.175	-0.188312	1448.71	1997.38	1103.85	790.369	1504.48	1698.32	AAAGCUGGGUUGAGAAGG	mature miRNA	standard	MIMAT0015072	hsa-miR-320e	hsa-miR-320e
1251	hsa-miR-3591-3p	0.642851	75.2758	65.0612	79.0328	17.989	0.0702649	31.3836	44.4197	150.024	84.2059	93.8684	59.024	AAACACCAUUGUCACACUCCAC	mature miRNA	standard	MIMAT0019877	hsa-miR-3591-3p	hsa-miR-3591-3p
996	hsa-miR-1268b	0.643207	71.8639	7.01155	69.8394	50.4286	-0.0412264	66.3577	79.7574	69.4767	90.6235	106.554	12.3405	CGGGCGUGGUGGUGGGGGUG	mature miRNA	standard	MIMAT0018925	hsa-miR-1268b	hsa-miR-1268b
2104	hsa-miR-6722-3p	0.645259	102.478	30.0972	99.1994	74.7233	-0.0469116	84.9468	85.2565	137.231	130.199	153.434	13.9655	UGCAGGGGUCGGGUGGGCCAGG	mature miRNA	standard	MIMAT0025854	hsa-miR-6722-3p	hsa-miR-6722-3p
2318	hsa-miR-6829-5p	0.649837	25.9362	12.9177	19.4156	4.27935	-0.41775	29.2347	11.689	36.8848	14.5711	22.6812	20.9945	UGGGCUGCUGAGAAGGGGCA	mature miRNA	standard	MIMAT0027558	hsa-miR-6829-5p	hsa-miR-6829-5p
1731	hsa-miR-4701-3p	0.651355	13.7965	16.4972	5.01732	7.54127	-1.45932	32.083	9.27527	0.0313085	13.6901	1.35797	0.00392425	AUGGGUGAUGGGUGUGGUGU	mature miRNA	standard	MIMAT0019799	hsa-miR-4701-3p	hsa-miR-4701-3p
309	hsa-miR-221-5p	0.652418	46.1206	11.7262	41.3163	20.2394	-0.158701	58.933	43.507	35.9217	41.121	21.1752	61.6526	ACCUGGCAUACAAUGUAGAUUU	mature miRNA	standard	MIMAT0004568	hsa-miR-221-5p	hsa-miR-221-5p
911	hsa-miR-942-5p	0.656705	4.16196	5.36318	53.2719	92.2638	3.67804	10.2248	2.22361	0.0374215	159.809	0.00313255	0.00366435	UCUUCUCUGUUUUGGCCAUGUG	mature miRNA	standard	MIMAT0004985	hsa-miR-942-5p	hsa-miR-942-5p
1149	hsa-miR-3131	0.65767	12.9066	1.46537	19.0301	12.5936	0.560177	13.6502	11.2185	13.851	17.2884	32.4039	7.39798	UCGAGGACUGGUGGAAGGGCCUU	mature miRNA	standard	MIMAT0014996	hsa-miR-3131	hsa-miR-3131
2110	hsa-miR-6727-3p	0.659995	12.352	7.1203	19.7918	14.0572	0.680159	11.6142	19.8125	5.62934	21.5591	4.93458	32.8818	UCCUGCCACCUCCUCCGCAG	mature miRNA	standard	MIMAT0027356	hsa-miR-6727-3p	hsa-miR-6727-3p
842	hsa-miR-671-5p	0.661356	82.0376	31.9561	107.642	54.5568	0.391888	52.0747	78.3682	115.67	124.005	152.145	46.7765	AGGAAGCCCUGGAGGGGCUGGAG	mature miRNA	standard	MIMAT0003880	hsa-miR-671-5p	hsa-miR-671-5p
907	hsa-miR-939-5p	0.664202	9.36624	4.67534	23.8977	21.9166	1.35133	13.2504	4.17704	10.6713	43.0697	28.6178	0.0056582	UGGGGAGCUGAGGCUCUGGGGGUG	mature miRNA	standard	MIMAT0004982	hsa-miR-939-5p	hsa-miR-939-5p
825	hsa-miR-659-5p	0.6659	25.1754	39.4725	3.8659	4.65424	-2.70314	70.6702	4.82581	0.0303568	9.03354	2.5602	0.00396998	AGGACCUUCCCUGAACCAAGGA	mature miRNA	standard	MIMAT0022710	hsa-miR-659-5p	hsa-miR-659-5p
2162	hsa-miR-6753-5p	0.671608	73.2163	14.74	67.4031	35.8964	-0.11935	58.4059	73.3581	87.8849	65.5601	104.185	32.4637	CACCAGGGCAGAGCAGGGCUGA	mature miRNA	standard	MIMAT0027406	hsa-miR-6753-5p	hsa-miR-6753-5p
336	hsa-miR-320a	0.676606	2047.54	681.491	1821.84	783.497	-0.168491	1820.66	2813.53	1508.42	1015.14	1870.53	2579.86	AAAAGCUGGGUUGAGAGGGCGA	mature miRNA	standard	MIMAT0000510	hsa-miR-320a	hsa-miR-320a
72	hsa-miR-27b-3p	0.680217	557.833	130.025	505.859	202.05	-0.141095	684.442	424.642	564.414	660.098	580.338	277.142	UUCACAGUGGCUAAGUUCUGC	mature miRNA	standard	MIMAT0000419	hsa-miR-27b-3p	hsa-miR-27b-3p
2356	hsa-miR-6849-5p	0.682509	18.187	8.6547	39.6806	35.655	1.12553	8.2126	23.7104	22.638	76.4979	37.2294	5.31444	GAGUGGAUAGGGGAGUGUGUGGA	mature miRNA	standard	MIMAT0027598	hsa-miR-6849-5p	hsa-miR-6849-5p
11	hsa-let-7e-5p	0.684682	4837.13	1995.63	4402.69	3226.01	-0.135767	2540.97	6153.43	5816.98	7373.07	4864.22	970.767	UGAGGUAGGAGGUUGUAUAGUU	mature miRNA	standard	MIMAT0000066	hsa-let-7e-5p	hsa-let-7e-5p
471	hsa-miR-454-3p	0.686388	185.133	101.354	203.266	58.158	0.134802	199.287	77.4471	278.667	198.123	147.85	263.824	UAGUGCAAUAUUGCUUAUAGGGU	mature miRNA	standard	MIMAT0003885	hsa-miR-454-3p	hsa-miR-454-3p
80	hsa-miR-29b-3p	0.688335	1209.58	288.466	1211.23	948.591	0.00197135	1342.24	878.643	1407.84	2141.86	1246.18	245.646	UAGCACCAUUUGAAAUCAGUGUU	mature miRNA	standard	MIMAT0000100	hsa-miR-29b-3p	hsa-miR-29b-3p
1221	hsa-miR-3184-3p	0.688336	12.297	18.6649	3.17712	4.08067	-1.95251	0.0281132	33.777	3.0858	1.74801	0.00322747	7.78013	AAAGUCUCGCUCUCUGCCCCUCA	mature miRNA	standard	MIMAT0022731	hsa-miR-3184-3p	hsa-miR-3184-3p
260	hsa-miR-197-5p	0.689079	32.2582	14.0761	29.3876	22.5242	-0.134457	17.6518	33.3866	45.7361	52.5557	28.0394	7.56775	CGGGUAGAGAGGGCAGUGGGAGG	mature miRNA	standard	MIMAT0022691	hsa-miR-197-5p	hsa-miR-197-5p
446	hsa-miR-424-5p	0.696146	89.4166	22.4078	82.2307	31.5454	-0.120866	113.568	69.3016	85.3798	118.62	62.6236	65.4488	CAGCAGCAAUUCAUGUUUUGAA	mature miRNA	standard	MIMAT0001341	hsa-miR-424-5p	hsa-miR-424-5p
118	hsa-miR-96-5p	0.69782	47.7907	30.894	35.2319	19.8217	-0.439846	46.2919	17.6734	79.4068	58.1126	24.2975	23.2857	UUUGGCACUAGCACAUUUUUGCU	mature miRNA	standard	MIMAT0000095	hsa-miR-96-5p	hsa-miR-96-5p
2177	hsa-miR-6761-3p	0.699569	56.4284	86.9641	9.69392	7.20815	-2.54127	1.82108	156.713	10.7507	3.41951	17.5673	8.09496	UCCUACGCUGCUCUCUCACUCC	mature miRNA	standard	MIMAT0027423	hsa-miR-6761-3p	hsa-miR-6761-3p
196	hsa-miR-146b-5p	0.701978	47.477	34.295	63.0817	51.3879	0.409994	83.6107	43.4427	15.3775	121.674	25.666	41.9051	UGAGAACUGAAUUCCAUAGGCU	mature miRNA	standard	MIMAT0002809	hsa-miR-146b-5p	hsa-miR-146b-5p
1543	hsa-miR-4472	0.702115	166.659	119.938	107.128	79.0161	-0.637563	194.075	270.515	35.3863	196.195	79.736	45.4529	GGUGGGGGGUGUUGUUUU	mature miRNA	standard	MIMAT0018999	hsa-miR-4472	hsa-miR-4472
278	hsa-miR-205-3p	0.704485	112.236	31.0457	138.495	77.2655	0.303304	136.473	122.992	77.2424	86.616	101.575	227.295	GAUUUCAGUGGAGUGAAGUUC	mature miRNA	standard	MIMAT0009197	hsa-miR-205-3p	hsa-miR-205-3p
1069	hsa-miR-1538	0.706049	6.17414	10.6543	13.5426	16.6685	1.1332	18.4767	0.0162648	0.0294687	32.1594	8.46543	0.00310111	CGGCCCGGGCUGCUGCUGUUCCU	mature miRNA	standard	MIMAT0007400	hsa-miR-1538	hsa-miR-1538
2117	hsa-miR-6730-5p	0.707336	20.7266	16.3265	14.7384	9.03454	-0.491899	6.34616	38.4741	17.3594	20.1982	19.7069	4.31009	AGAAAGGUGGAGGGGUUGUCAGA	mature miRNA	standard	MIMAT0027361	hsa-miR-6730-5p	hsa-miR-6730-5p
30	hsa-miR-15a-5p	0.711688	376.547	135.381	401.025	56.986	0.090862	470.577	221.381	437.683	447.301	418.399	337.374	UAGCAGCACAUAAUGGUUUGUG	mature miRNA	standard	MIMAT0000068	hsa-miR-15a-5p	hsa-miR-15a-5p
396	hsa-miR-374a-5p	0.712055	94.6557	42.6283	104.435	120.927	0.141841	85.0297	57.6636	141.274	243.63	44.4103	25.2636	UUAUAAUACAACCUGAUAAGUG	mature miRNA	standard	MIMAT0000727	hsa-miR-374a-5p	hsa-miR-374a-5p
5	hsa-let-7b-5p	0.714171	3195.67	1013.08	3400.55	517.492	0.0896536	3206.6	4203.23	2177.17	3599.53	2813.11	3789.03	UGAGGUAGUAGGUUGUGUGGUU	mature miRNA	standard	MIMAT0000063	hsa-let-7b-5p	hsa-let-7b-5p
527	hsa-miR-508-3p	0.719224	29.6671	42.7625	5.65238	4.92684	-2.39194	0.0286978	78.6887	10.2839	0.00581017	7.87482	9.0765	UGAUUGUAGCCUUUUGGAGUAGA	mature miRNA	standard	MIMAT0002880	hsa-miR-508-3p	hsa-miR-508-3p
2465	hsa-miR-7150	0.719928	326.457	92.9669	311.476	186.237	-0.0677735	241.063	425.49	312.819	415.315	422.643	96.4699	CUGGCAGGGGGAGAGGUA	mature miRNA	standard	MIMAT0028211	hsa-miR-7150	hsa-miR-7150
1787	hsa-miR-4734	0.719982	3875.88	3434.81	15603.6	14841.2	2.00928	2849.43	1071.32	7706.89	29956.3	16536.5	317.85	GCUGCGGGCUGCGGUCAGGGCG	mature miRNA	standard	MIMAT0019859	hsa-miR-4734	hsa-miR-4734
1573	hsa-miR-4499	0.720212	105.202	6.38919	100.455	40.7843	-0.0666087	107.039	98.0954	110.471	104.737	138.93	57.6988	AAGACUGAGAGGAGGGA	mature miRNA	standard	MIMAT0019035	hsa-miR-4499	hsa-miR-4499
120	hsa-miR-98-5p	0.720613	529.875	61.3552	921.409	934.228	0.79819	464.267	585.834	539.523	2000.06	394.621	369.542	UGAGGUAGUAAGUUGUAUUGUU	mature miRNA	standard	MIMAT0000096	hsa-miR-98-5p	hsa-miR-98-5p
427	hsa-miR-381-5p	0.720936	1.97365	3.24404	18.2664	31.6335	3.21026	0.160994	5.7189	0.0410416	54.7936	0.00291242	0.00278882	AGCGAGGUUGCCCUUUGUAUAU	mature miRNA	standard	MIMAT0022862	hsa-miR-381-5p	hsa-miR-381-5p
1229	hsa-miR-3189-3p	0.725325	34.6757	54.0323	4.48898	3.35612	-2.94946	96.9718	6.50823	0.547026	8.3082	3.14837	2.01038	CCCUUGGGUCUGAUGGGGUAG	mature miRNA	standard	MIMAT0015071	hsa-miR-3189-3p	hsa-miR-3189-3p
1454	hsa-miR-4306	0.725744	188.892	17.0611	207.675	60.5001	0.136768	198.414	169.195	199.067	273.903	193.814	155.309	UGGAGAGAAAGGCAGUA	mature miRNA	standard	MIMAT0016858	hsa-miR-4306	hsa-miR-4306
2538	hsa-miR-8072	0.733186	140.45	24.5602	133.303	60.5973	-0.0753404	146.591	161.357	113.402	160.2	175.797	63.9135	GGCGGCGGGGAGGUAGGCAG	mature miRNA	standard	MIMAT0030999	hsa-miR-8072	hsa-miR-8072
902	hsa-miR-936	0.734431	97.7294	51.492	427.29	387.183	2.12835	100.283	45.0079	147.897	498.68	773.809	9.37965	ACAGUAGAGGGAGGAAUCGCAG	mature miRNA	standard	MIMAT0004979	hsa-miR-936	hsa-miR-936
1657	hsa-miR-4655-5p	0.735717	30.8616	13.9461	30.3858	22.455	-0.0224121	16.1022	43.8193	32.6632	37.5798	48.3623	5.21542	CACCGGGGAUGGCAGAGGGUCG	mature miRNA	standard	MIMAT0019721	hsa-miR-4655-5p	hsa-miR-4655-5p
2300	hsa-miR-6820-5p	0.737085	40.3304	8.44267	48.0646	22.3375	0.253106	50.0273	36.3514	34.6124	27.798	72.015	44.3808	UGCGGCAGAGCUGGGGUCA	mature miRNA	standard	MIMAT0027540	hsa-miR-6820-5p	hsa-miR-6820-5p
67	hsa-miR-26a-5p	0.737231	3229.43	637.989	3035.12	526.767	-0.0895302	3552.53	2494.53	3641.24	3634.59	2824.55	2646.2	UUCAAGUAAUCCAGGAUAGGCU	mature miRNA	standard	MIMAT0000082	hsa-miR-26a-5p	hsa-miR-26a-5p
16	hsa-let-7g-5p	0.737836	2197.36	149.762	2114.5	526.18	-0.0554529	2090.2	2368.48	2133.4	2651.93	2091.25	1600.34	UGAGGUAGUAGUUUGUACAGUU	mature miRNA	standard	MIMAT0000414	hsa-let-7g-5p	hsa-let-7g-5p
1437	hsa-miR-4289	0.745568	39.7163	28.9417	65.4623	83.0226	0.720933	19.56	26.7094	72.8794	159.222	35.8889	1.2754	GCAUUGUGCAGGGCUAUCA	mature miRNA	standard	MIMAT0016920	hsa-miR-4289	hsa-miR-4289
1534	hsa-miR-4463	0.748692	98.7163	43.3899	87.7379	46.6054	-0.170089	137.658	106.546	51.9446	102.704	125.022	35.4878	GAGACUGGGGUGGGGCC	mature miRNA	standard	MIMAT0018987	hsa-miR-4463	hsa-miR-4463
1511	hsa-miR-4442	0.750647	116.703	11.9656	146.954	117.958	0.332524	104.252	117.742	128.115	198.316	230.523	12.0228	GCCGGACAAGAGGGAGG	mature miRNA	standard	MIMAT0018960	hsa-miR-4442	hsa-miR-4442
2347	hsa-miR-6845-3p	0.753452	38.7484	58.9607	11.4616	14.8212	-1.75732	9.60928	106.605	0.0304964	28.2	6.18073	0.00416992	CCUCUCCUCCCUGUGCCCCAG	mature miRNA	standard	MIMAT0027591	hsa-miR-6845-3p	hsa-miR-6845-3p
1526	hsa-miR-4455	0.756545	364.155	293.894	353.239	169.6	-0.0439104	373.397	653.32	65.749	543.47	298.411	217.835	AGGGUGUGUGUGUUUUU	mature miRNA	standard	MIMAT0018977	hsa-miR-4455	hsa-miR-4455
2088	hsa-miR-6514-5p	0.759261	42.4243	72.3107	6.01147	9.91219	-2.8191	1.32558	125.918	0.0292395	17.4529	0.0222574	0.559264	UAUGGAGUGGACUUUCAGCUGGC	mature miRNA	standard	MIMAT0025484	hsa-miR-6514-5p	hsa-miR-6514-5p
1518	hsa-miR-4447	0.759468	115.599	79.4757	138.311	132.233	0.258785	114.639	195.551	36.6084	270.048	139.299	5.58708	GGUGGGGGCUGUUGUUU	mature miRNA	standard	MIMAT0018966	hsa-miR-4447	hsa-miR-4447
1512	hsa-miR-4443	0.76394	9242.4	6095.79	6920.6	3682.99	-0.41737	9541.07	15183.4	3002.76	6286.6	10879.4	3595.77	UUGGAGGCGUGGGUUUU	mature miRNA	standard	MIMAT0018961	hsa-miR-4443	hsa-miR-4443
1625	hsa-miR-4633-5p	0.764963	52.2925	90.5168	4.18491	7.14737	-3.64334	0.0294722	156.812	0.0357685	12.4377	0.00304253	0.11395	AUAUGCCUGGCUAGCUCCUC	mature miRNA	standard	MIMAT0019689	hsa-miR-4633-5p	hsa-miR-4633-5p
2121	hsa-miR-6732-5p	0.768526	59.738	22.3561	85.1648	59.3627	0.511609	33.9962	70.9303	74.2875	85.0563	144.582	25.8564	UAGGGGGUGGCAGGCUGGCC	mature miRNA	standard	MIMAT0027365	hsa-miR-6732-5p	hsa-miR-6732-5p
2196	hsa-miR-6769b-5p	0.769542	164.485	45.8295	195.381	86.805	0.248331	113.135	201.237	179.085	232.697	257.288	96.1577	UGGUGGGUGGGGAGGAGAAGUGC	mature miRNA	standard	MIMAT0027620	hsa-miR-6769b-5p	hsa-miR-6769b-5p
752	hsa-miR-605-3p	0.769703	0.0324828	0.0122437	95.4437	165.309	11.5208	0.037421	0.0185411	0.0414862	286.327	0.00237673	0.0021724	AGAAGGCACUAUGAGAUUUAGA	mature miRNA	standard	MIMAT0026621	hsa-miR-605-3p	hsa-miR-605-3p
2438	hsa-miR-6891-5p	0.770125	153.554	15.0458	150.935	72.0005	-0.0248148	136.936	166.252	157.473	178.152	205.361	69.294	UAAGGAGGGGGAUGAGGGG	mature miRNA	standard	MIMAT0027682	hsa-miR-6891-5p	hsa-miR-6891-5p
1870	hsa-miR-4786-3p	0.771447	34.4956	57.9581	5.50003	5.58081	-2.6489	101.41	2.05152	0.0256223	11.161	0.00303229	5.33602	UGAAGCCAGCUCUGGUCUGGGC	mature miRNA	standard	MIMAT0019955	hsa-miR-4786-3p	hsa-miR-4786-3p
210	hsa-miR-152-3p	0.774173	303.134	49.4208	291.928	118.772	-0.0543471	341.268	247.301	320.834	214.874	232.2	428.709	UCAGUGCAUGACAGAACUUGG	mature miRNA	standard	MIMAT0000438	hsa-miR-152-3p	hsa-miR-152-3p
75	hsa-miR-28-5p	0.778685	55.5023	18.7246	67.5942	42.5001	0.284352	69.2934	34.1857	63.0278	116.607	40.9506	45.225	AAGGAGCUCACAGUCUAUUGAG	mature miRNA	standard	MIMAT0000085	hsa-miR-28-5p	hsa-miR-28-5p
3	hsa-let-7a-5p	0.784561	13033.8	2923.08	12340.6	287.171	-0.0788476	11862	16361	10878.4	12669.7	12211.4	12140.7	UGAGGUAGUAGGUUGUAUAGUU	mature miRNA	standard	MIMAT0000062	hsa-let-7a-5p	hsa-let-7a-5p
2052	hsa-miR-6133	0.784753	702.247	281.589	2998.03	3363.87	2.09397	539.425	539.917	1027.4	6673.61	2248.02	72.4715	UGAGGGAGGAGGUUGGGUA	mature miRNA	standard	MIMAT0024617	hsa-miR-6133	hsa-miR-6133
31	hsa-miR-15b-3p	0.786161	10.9357	6.36253	127.815	202.509	3.54694	14.3364	14.8751	3.59542	22.1376	0.00376621	361.303	CGAAUCAUUAUUUGCUGCUCUA	mature miRNA	standard	MIMAT0004586	hsa-miR-15b-3p	hsa-miR-15b-3p
2024	hsa-miR-6072	0.787094	3.16306	4.63228	26.7601	25.2908	3.08069	8.4839	0.97644	0.0288236	50.2721	30.0045	0.00356521	UCCUCAUCACACUGCACCUUAG	mature miRNA	standard	MIMAT0023697	hsa-miR-6072	hsa-miR-6072
2149	hsa-miR-6747-3p	0.787481	55.5755	94.1668	5.13163	2.65906	-3.43696	0.0248728	164.301	2.40023	4.36874	8.08875	2.93739	UCCUGCCUUCCUCUGCACCAG	mature miRNA	standard	MIMAT0027395	hsa-miR-6747-3p	hsa-miR-6747-3p
201	hsa-miR-148b-3p	0.787503	229.439	104.138	204.988	79.6806	-0.162571	347.103	149.135	192.078	198.853	128.552	287.558	UCAGUGCAUCACAGAACUUUGU	mature miRNA	standard	MIMAT0000759	hsa-miR-148b-3p	hsa-miR-148b-3p
1785	hsa-miR-4733-3p	0.787608	62.5141	108.217	1.74068	2.37638	-5.16646	0.0332583	187.472	0.03681	4.44863	0.770694	0.00270869	CCACCAGGUCUAGCAUUGGGAU	mature miRNA	standard	MIMAT0019858	hsa-miR-4733-3p	hsa-miR-4733-3p
1422	hsa-miR-4274	0.790873	33.2252	57.5114	3.58508	5.6115	-3.2122	99.6337	0.0166232	0.0252974	10.0594	0.122379	0.573412	CAGCAGUCCCUCCCCCUG	mature miRNA	standard	MIMAT0016906	hsa-miR-4274	hsa-miR-4274
1631	hsa-miR-4638-5p	0.797731	551.298	454.075	1624.22	2227.86	1.55884	133.145	486.432	1034.32	4177.74	617.672	77.2458	ACUCGGCUGCGGUGGACAAGU	mature miRNA	standard	MIMAT0019695	hsa-miR-4638-5p	hsa-miR-4638-5p
1465	hsa-miR-4317	0.798164	5.93747	10.2337	20.6811	35.8158	1.80039	17.7544	0.0207279	0.0373413	62.0376	0.00262218	0.00302998	ACAUUGCCAGGGAGUUU	mature miRNA	standard	MIMAT0016872	hsa-miR-4317	hsa-miR-4317
1588	hsa-miR-4514	0.799495	48.7791	34.5582	194.019	273.933	1.99186	34.6922	23.4894	88.1559	508.398	67.0577	6.60011	ACAGGCAGGAUUGGGGAA	mature miRNA	standard	MIMAT0019051	hsa-miR-4514	hsa-miR-4514
2194	hsa-miR-6769a-5p	0.799517	65.0226	42.1534	62.9268	7.71197	-0.0472656	26.7335	58.1407	110.193	58.4481	71.8318	58.5006	AGGUGGGUAUGGAGGAGCCCU	mature miRNA	standard	MIMAT0027438	hsa-miR-6769a-5p	hsa-miR-6769a-5p
2018	hsa-miR-5739	0.801526	35.5984	14.4195	36.227	4.44229	0.0252529	19.0762	45.6446	42.0743	41.3519	33.4761	33.8529	GCGGAGAGAGAAUGGGGAGC	mature miRNA	standard	MIMAT0023116	hsa-miR-5739	hsa-miR-5739
904	hsa-miR-937-5p	0.803363	47.7201	15.6616	60.523	54.1498	0.342886	49.1678	31.385	62.6076	114.853	60.1615	6.55488	GUGAGUCAGGGUGGGGCUGG	mature miRNA	standard	MIMAT0022938	hsa-miR-937-5p	hsa-miR-937-5p
1051	hsa-miR-1305	0.804754	28.588	49.4639	1.37603	2.17994	-4.37683	0.0305585	85.704	0.0294737	0.00619455	3.88983	0.232064	UUUUCAACUCUAAUGGGAGAGA	mature miRNA	standard	MIMAT0005893	hsa-miR-1305	hsa-miR-1305
87	hsa-miR-30c-1-3p	0.807677	289.748	153.668	243.642	82.8502	-0.250035	289.237	443.671	136.336	272.303	308.357	150.267	CUGGGAGAGGGUUGUUUACUCC	mature miRNA	standard	MIMAT0004674	hsa-miR-30c-1-3p	hsa-miR-30c-1-3p
475	hsa-miR-466	0.81161	1278.88	1122.94	1204.62	455.89	-0.0862968	406.982	883.657	2546	1319.16	1592.32	702.388	AUACACAUACACGCAACACACAU	mature miRNA	standard	MIMAT0015002	hsa-miR-466	hsa-miR-466
2292	hsa-miR-6816-5p	0.813395	29.0066	26.0416	16.7888	14.604	-0.788883	50.4499	36.5416	0.028304	23.77	26.5919	0.00446193	UGGGGCGGGGCAGGUCCCUGC	mature miRNA	standard	MIMAT0027532	hsa-miR-6816-5p	hsa-miR-6816-5p
1286	hsa-miR-3651	0.813924	64.1767	29.0258	55.981	24.2313	-0.197113	80.1725	81.6857	30.672	44.8158	83.7821	39.3452	CAUAGCCCGGUCGCUGGUACAUGA	mature miRNA	standard	MIMAT0018071	hsa-miR-3651	hsa-miR-3651
2040	hsa-miR-6088	0.816348	324.017	76.9712	374.494	285.634	0.208871	256.791	307.281	407.98	415.832	637.206	70.4432	AGAGAUGAAGCGGGGGGGCG	mature miRNA	standard	MIMAT0023713	hsa-miR-6088	hsa-miR-6088
1732	hsa-miR-4701-5p	0.819236	15.7675	20.8042	10.2536	12.1812	-0.62083	39.3544	7.91864	0.0295288	23.7206	7.03603	0.00409303	UUGGCCACCACACCUACCCCUU	mature miRNA	standard	MIMAT0019798	hsa-miR-4701-5p	hsa-miR-4701-5p
1259	hsa-miR-3609	0.820056	85.8175	60.2198	90.4407	69.752	0.0756999	121.374	119.791	16.2876	43.8583	56.8294	170.634	CAAAGUGAUGAGUAAUACUGGCUG	mature miRNA	standard	MIMAT0017986	hsa-miR-3609	hsa-miR-3609
337	hsa-miR-320b	0.823891	1603.52	427.19	1544	570.093	-0.0545705	1466.59	2082.39	1261.59	920.461	1673.01	2038.54	AAAAGCUGGGUUGAGAGGGCAA	mature miRNA	standard	MIMAT0005792	hsa-miR-320b	hsa-miR-320b
710	hsa-miR-574-3p	0.827851	687.108	129.255	720.598	170.352	0.0686588	559.987	818.397	682.939	568.314	904.569	688.912	CACGCUCAUGCACACACCCACA	mature miRNA	standard	MIMAT0003239	hsa-miR-574-3p	hsa-miR-574-3p
70	hsa-miR-27a-3p	0.829475	1031.23	428.939	916.42	287.947	-0.17029	1219.54	540.351	1333.81	1135.11	1023.97	590.177	UUCACAGUGGCUAAGUUCCGC	mature miRNA	standard	MIMAT0000084	hsa-miR-27a-3p	hsa-miR-27a-3p
2184	hsa-miR-6764-5p	0.836466	46.6079	72.6057	6.28638	3.04362	-2.89027	0.024824	130.266	9.53312	3.03611	9.06927	6.75377	UCCCAGGGUCUGGUCAGAGUUG	mature miRNA	standard	MIMAT0027428	hsa-miR-6764-5p	hsa-miR-6764-5p
259	hsa-miR-197-3p	0.838206	122.096	13.2716	154.147	108.231	0.336292	135.873	109.395	121.021	86.4491	97.0199	278.973	UUCACCACCUUCUCCACCCAGC	mature miRNA	standard	MIMAT0000227	hsa-miR-197-3p	hsa-miR-197-3p
2516	hsa-miR-7977	0.838907	1251.18	173.536	1254.88	554.059	0.00426261	1052.3	1329.42	1371.82	1426.77	1702.63	635.252	UUCCCAGCCAACGCACCA	mature miRNA	standard	MIMAT0031180	hsa-miR-7977	hsa-miR-7977
1084	hsa-miR-1914-3p	0.847496	17.6206	16.5089	15.9102	14.2398	-0.147313	0.0347817	32.7851	20.042	20.2548	27.4716	0.00420563	GGAGGGGUCCCGCACUGGGAGG	mature miRNA	standard	MIMAT0007890	hsa-miR-1914-3p	hsa-miR-1914-3p
704	hsa-miR-568	0.851498	46.1318	39.7289	45.0666	28.3479	-0.0337024	13.9696	33.883	90.5428	24.952	77.488	32.7598	AUGUAUAAAUGUAUACACAC	mature miRNA	standard	MIMAT0003232	hsa-miR-568	hsa-miR-568
1519	hsa-miR-4448	0.853844	81.0372	19.2168	99.1572	75.0374	0.291132	98.6804	83.8701	60.5612	118.011	162.97	16.491	GGCUCCUUGGUCUAGGGGUA	mature miRNA	standard	MIMAT0018967	hsa-miR-4448	hsa-miR-4448
2240	hsa-miR-6790-5p	0.854191	10.0529	8.78772	28.8388	28.4889	1.52039	12.4468	0.316334	17.3957	56.97	29.5409	0.00532237	GUGAGUGUGGAUUUGGCGGGGUU	mature miRNA	standard	MIMAT0027480	hsa-miR-6790-5p	hsa-miR-6790-5p
1424	hsa-miR-4276	0.869314	13.1855	22.7929	0.97788	1.14677	-3.75315	0.035589	0.0165334	39.5045	0.689745	0.00264987	2.24124	CUCAGUGACUCAUGUGC	mature miRNA	standard	MIMAT0016904	hsa-miR-4276	hsa-miR-4276
1433	hsa-miR-4285	0.870708	40.2945	69.7525	1.28194	1.14989	-4.97419	120.838	0.0186614	0.027188	2.22907	0.00248898	1.61425	GCGGCGAGUCCGACUCAU	mature miRNA	standard	MIMAT0016913	hsa-miR-4285	hsa-miR-4285
96	hsa-miR-32-3p	0.871206	111.83	70.4402	88.3385	40.4939	-0.340187	127.371	173.202	34.9165	68.3169	61.7554	134.943	CAAUUUAGUGUGUGUGAUAUUU	mature miRNA	standard	MIMAT0004505	hsa-miR-32-3p	hsa-miR-32-3p
1880	hsa-miR-4792	0.88539	32.8346	55.4669	10.6521	9.24817	-1.62408	0.0331601	96.8759	1.59475	16.6745	15.278	0.00366345	CGGUGAGCGCUCGCUGGC	mature miRNA	standard	MIMAT0019964	hsa-miR-4792	hsa-miR-4792
17	hsa-let-7i-3p	0.896628	11.4795	19.8256	5.34142	4.64104	-1.10376	0.0322383	34.3721	0.0341103	8.41369	7.60793	0.00264109	CUGCGCAAGCUACUGCCUUGCU	mature miRNA	standard	MIMAT0004585	hsa-let-7i-3p	hsa-let-7i-3p
2483	hsa-miR-7159-5p	0.897468	4.05615	6.3646	50.2436	85.876	3.63076	0.0273221	0.74754	11.3936	0.00501588	1.32404	149.402	UUCAACAAGGGUGUAGGAUGG	mature miRNA	standard	MIMAT0028228	hsa-miR-7159-5p	hsa-miR-7159-5p
1429	hsa-miR-4281	0.897615	496.141	166.365	497.549	233.897	0.00408862	361.059	445.396	681.969	533.008	711.693	247.947	GGGUCCCGGGGAGGGGGG	mature miRNA	standard	MIMAT0016907	hsa-miR-4281	hsa-miR-4281
252	hsa-miR-194-5p	0.899001	52.5165	18.2372	53.8218	29.8724	0.035422	38.804	73.2136	45.5318	52.0524	24.8735	84.5397	UGUAACAGCAACUCCAUGUGGA	mature miRNA	standard	MIMAT0000460	hsa-miR-194-5p	hsa-miR-194-5p
111	hsa-miR-92b-3p	0.901706	1654.73	607.885	2176.07	1744.94	0.395132	1742.61	2213.89	1007.69	1739.44	690.91	4097.87	UAUUGCACUCGUCCCGGCCUCC	mature miRNA	standard	MIMAT0003218	hsa-miR-92b-3p	hsa-miR-92b-3p
15	hsa-let-7g-3p	0.902013	64.9322	112.411	12.4572	10.7951	-2.38195	0.0303627	194.733	0.0330588	18.2343	19.1345	0.00293027	CUGUACAGGCCACUGCCUUGC	mature miRNA	standard	MIMAT0004584	hsa-let-7g-3p	hsa-let-7g-3p
124	hsa-miR-99b-5p	0.918523	187.663	28.7953	224.683	155.585	0.259746	215.687	158.154	189.148	135.384	134.328	404.336	CACCCGUAGAACCGACCUUGCG	mature miRNA	standard	MIMAT0000689	hsa-miR-99b-5p	hsa-miR-99b-5p
449	hsa-miR-429	0.92722	115.26	54.9484	116.967	49.0127	0.0212084	172.806	63.3419	109.633	106.741	73.8742	170.286	UAAUACUGUCUGGUAAAACCGU	mature miRNA	standard	MIMAT0001536	hsa-miR-429	hsa-miR-429
2125	hsa-miR-6734-5p	0.929809	40.3021	30.4941	38.1023	27.914	-0.0809762	8.95348	42.0897	69.8631	61.5762	45.4944	7.23627	UUGAGGGGAGAAUGAGGUGGAGA	mature miRNA	standard	MIMAT0027369	hsa-miR-6734-5p	hsa-miR-6734-5p
1387	hsa-miR-3943	0.93102	42.6911	73.887	8.51951	8.69283	-2.32509	0.0310161	128.008	0.0338828	17.3784	8.17726	0.00286212	UAGCCCCCAGGCUUCACUUGGCG	mature miRNA	standard	MIMAT0018359	hsa-miR-3943	hsa-miR-3943
535	hsa-miR-511-5p	0.933693	35.6629	54.9315	4.22409	5.38978	-3.07771	0.0282427	98.9236	8.03674	1.5843	10.4249	0.66306	GUGUCUUUUGCUCUGCAGUCA	mature miRNA	standard	MIMAT0002808	hsa-miR-511-5p	hsa-miR-511-5p
1951	hsa-miR-5195-3p	0.934658	8.11269	9.02077	21.9642	19.0492	1.4369	17.8359	0.0155106	6.48667	34.0383	31.8499	0.00444317	AUCCAGUUCUCUGAGGGGGCU	mature miRNA	standard	MIMAT0021127	hsa-miR-5195-3p	hsa-miR-5195-3p
1960	hsa-miR-5579-3p	0.936324	1.60711	2.71767	94.2414	163.226	5.87382	0.034513	4.7452	0.0416036	282.719	0.00290044	0.00269029	UUAGCUUAAGGAGUACCAGAUC	mature miRNA	standard	MIMAT0022270	hsa-miR-5579-3p	hsa-miR-5579-3p
2050	hsa-miR-6131	0.941671	14.6029	12.1396	120.932	107.796	3.04987	7.30115	7.89108	28.6163	207.215	155.483	0.0962931	GGCUGGUCAGAUGGGAGUG	mature miRNA	standard	MIMAT0024615	hsa-miR-6131	hsa-miR-6131
2175	hsa-miR-6760-3p	0.942233	35.4022	52.305	16.7298	10.0725	-1.08142	5.39828	95.7984	5.01	9.36418	12.6174	28.2079	ACACUGUCCCCUUCUCCCCAG	mature miRNA	standard	MIMAT0027421	hsa-miR-6760-3p	hsa-miR-6760-3p
389	hsa-miR-371b-3p	0.948629	8.05358	4.8299	16.3497	19.5025	1.02156	12.5275	8.70036	2.93287	1.10762	9.61433	38.3271	AAGUGCCCCCACAGUUUGAGUGC	mature miRNA	standard	MIMAT0019893	hsa-miR-371b-3p	hsa-miR-371b-3p
1094	hsa-miR-2110	0.955113	143.296	248.152	3.35534	3.14003	-5.4164	0.0258171	429.838	0.0254645	0.00574323	6.23221	3.82806	UUGGGGAAACGGCCGCUGAGUG	mature miRNA	standard	MIMAT0010133	hsa-miR-2110	hsa-miR-2110
32	hsa-miR-15b-5p	0.955355	4538.62	752.576	4730.9	1650.18	0.0598614	5337.32	3842.74	4435.79	3899.04	3662.2	6631.45	UAGCAGCACAUCAUGGUUUACA	mature miRNA	standard	MIMAT0000417	hsa-miR-15b-5p	hsa-miR-15b-5p
2049	hsa-miR-6130	0.956051	21.1166	11.1123	174.301	185.394	3.04513	17.2521	33.6452	12.4524	369.229	153.473	0.199377	UGAGGGAGUGGAUUGUAUG	mature miRNA	standard	MIMAT0024614	hsa-miR-6130	hsa-miR-6130
2069	hsa-miR-6506-3p	0.958986	7.53066	8.86193	168.474	285.657	4.4836	17.4682	4.67549	0.44826	0.00561735	7.11929	498.296	UCGUAUCAGAGAUUCCAGACAC	mature miRNA	standard	MIMAT0025469	hsa-miR-6506-3p	hsa-miR-6506-3p
101	hsa-miR-33b-5p	0.960653	14.8453	25.664	2.00987	2.15762	-2.88484	0.026147	44.4796	0.0303126	1.73517	0.00275275	4.29168	GUGCAUUGCUGUUGCAUUGC	mature miRNA	standard	MIMAT0003301	hsa-miR-33b-5p	hsa-miR-33b-5p
373	hsa-miR-361-5p	0.964772	204.71	30.2831	218.308	117.007	0.0927844	237.408	177.628	199.094	150.367	151.141	353.416	UUAUCAGAAUCUCCAGGGGUAC	mature miRNA	standard	MIMAT0000703	hsa-miR-361-5p	hsa-miR-361-5p
1476	hsa-miR-4328	0.970411	3.8812	3.35303	17.6665	27.3211	2.18644	5.45312	6.15948	0.030988	49.1355	3.86035	0.0036687	CCAGUUUUCCCAGGAUU	mature miRNA	standard	MIMAT0016926	hsa-miR-4328	hsa-miR-4328
49	hsa-miR-20b-3p	0.97217	22.6027	39.1012	2.2183	2.93865	-3.34897	0.0282044	67.7529	0.0270204	0.00581267	5.55262	1.09646	ACUGUAGUAUGGGCACUUCCAG	mature miRNA	standard	MIMAT0004752	hsa-miR-20b-3p	hsa-miR-20b-3p
2264	hsa-miR-6802-5p	0.972337	55.9739	11.1262	66.2872	45.053	0.243976	48.1774	51.0289	68.7154	64.9376	112	21.9241	CUAGGUGGGGGGCUUGAAGC	mature miRNA	standard	MIMAT0027504	hsa-miR-6802-5p	hsa-miR-6802-5p
711	hsa-miR-574-5p	0.977123	416.982	197.976	412.353	175.873	-0.0161056	420.9	612.971	217.077	250.114	387.69	599.256	UGAGUGUGUGUGUGUGAGUGUGU	mature miRNA	standard	MIMAT0004795	hsa-miR-574-5p	hsa-miR-574-5p
86	hsa-miR-30b-5p	0.983821	2686.98	828.392	2889.07	1573.01	0.104622	3303.94	1745.45	3011.54	4610.04	2531.66	1525.51	UGUAAACAUCCUACACUCAGCU	mature miRNA	standard	MIMAT0000420	hsa-miR-30b-5p	hsa-miR-30b-5p
154	hsa-miR-128-3p	0.987939	63.5496	28.9532	67.9039	43.5445	0.0956125	95.9872	54.3408	40.3208	38.6595	47.1045	117.948	UCACAGUGAACCGGUCUCUUU	mature miRNA	standard	MIMAT0000424	hsa-miR-128-3p	hsa-miR-128-3p
279	hsa-miR-205-5p	0.991548	20197	6963.72	20805.1	10058.2	0.042798	23336.5	12216.3	25038.3	11572.6	19319.2	31523.6	UCCUUCAUUCCACCGGAGUCUG	mature miRNA	standard	MIMAT0000266	hsa-miR-205-5p	hsa-miR-205-5p
1436	hsa-miR-4288	0.992491	41.628	4.61905	79.906	99.2476	0.940749	36.6429	42.4783	45.7629	193.611	35.445	10.6625	UUGUCUGCUGAGUUUCC	mature miRNA	standard	MIMAT0016918	hsa-miR-4288	hsa-miR-4288
375	hsa-miR-362-5p	0.994457	26.3084	11.1558	28.5767	20.4103	0.119314	37.1002	14.8212	27.0037	17.3582	16.2362	52.1355	AAUCCUUGGAACCUAGGUGUGAGU	mature miRNA	standard	MIMAT0000705	hsa-miR-362-5p	hsa-miR-362-5p
2351	hsa-miR-6847-3p	0.99587	51.8634	86.9489	2.51914	1.46508	-4.36371	3.32072	152.245	0.0242343	4.19938	1.50856	1.84948	GGCUCAUGUGUCUGUCCUCUUC	mature miRNA	standard	MIMAT0027595	hsa-miR-6847-3p	hsa-miR-6847-3p
909	hsa-miR-941	0.998818	36.9494	63.9403	7.49288	11.1423	-2.30196	0.0316488	110.781	0.0351826	20.2974	2.17836	0.00284138	CACCCGGCUGUGUGCACAUGUGC	mature miRNA	standard	MIMAT0004984	hsa-miR-941	hsa-miR-941
