# Supplementary material for: Integration of microRNAome, proteomics and metabolomics to analyze arsenic-induced malignant cell transformation
Source: Oncotarget. 2017 Jun 27;8(53):90879–96. doi: 10.18632/oncotarget.18741 (PMC5710891; doi:10.18632/oncotarget.18741)
Supplement: Supplementary file 3 [file oncotarget-08-90879-s003.xlsx]

## Sheet: Sheet1
Spot No.	Description	Score	Mass Mr	Sequence Coverage	Calculated pI value	Expression in AS-TM
1	HSPB1_HUMAN(Heat shock protein beta-1)	248	22826	0.29	5.98	+
2	PRDX2_HUMAN(Peroxiredoxin-2)	344	22049	0.23	5.66	+
3	SAHH_HUMAN(Adenosylhomocysteinase)	47	48255	0.06	5.92	+
4	ILEU_HUMAN(Leukocyte elastase inhibitor)	205	42829	0.13	5.9	-
5	HSPB1_HUMAN(Heat shock protein beta-1)	175	22826	0.26	5.98	+
6	SYWC_BOVIN(Tryptophanyl-tRNA synthetase, cytoplasmic)	38	54177	0.02	5.49	-
7	WHAMM_MOUSE(WASP homolog-associated protein with actin, membranes and microtubules)	73	89968	0.19	6.35	-
8	TPIS_BOVIN(Triosephosphate isomerase)	65	26901	0.08	6.45	+
9	PRDX2_HUMAN(Peroxiredoxin-2)	150	22049	0.23	5.66	+
10	PSA6_BOVIN(Proteasome subunit alpha type-6)	139	27838	0.16	6.34	-
11	PRDX2_HUMAN(Peroxiredoxin-2)	67	22049	0.23	5.66	+
12	PRDX2_HUMAN(Peroxiredoxin-2)	71	22049	0.37	5.66	+
