# Supplementary material for: Integration of microRNAome, proteomics and metabolomics to analyze arsenic-induced malignant cell transformation
Source: Oncotarget. 2017 Jun 27;8(53):90879–96. doi: 10.18632/oncotarget.18741 (PMC5710891; doi:10.18632/oncotarget.18741)
Supplement: Supplementary file 4 [file oncotarget-08-90879-s004.xlsx]

## Sheet: pos
VIP	[H+]mz	rt(min)	name	ttest	fold(AS/HT)	AS.mzdata	AS1.mzdata	AS2.mzdata	AS4.mzdata	AS5.mzdata	AS6.mzdata	HT1.mzdata	HT2.mzdata	HT3.mzdata	HT4.mzdata	HT5.mzdata	HT6.mzdata	HT.1.mzdata	HT.mzdata	AS3.mzdata
1.11442	204.123	0.751757	Acetylcarnitine	0.000114141	-2.40025	266.323	239.16	303.276	337.057	342.903	440.083	1351.21	1259.99	1644.38	2544.71	1209.49	2172.24	246.771	178.966	378.204
1.06126	146.116	3.65146	Acetylcholine	0.000480172	-1.43224	93.0293	114.701	52.0553	36.1457	105.281	81.2364	329.178	223.881	172.198	177.531	209.481	189.691	250.523	177.679	99.6421
1.07065	268.104	1.10444	Adenosine	0.00044334	-2.02934	2383.79	2932.54	2914.94	2922.97	3256.14	2802.35	15021.1	13589.2	5440.57	16447.4	11581.2	8185.77	10842.4	9497.42	3182.99
1.17328	305.248	13.37	Arachidonic Acid	7.01881e-06	-4.06032	3.52251	7.31045	4.48494	10.4089	11.1213	6.41989	173.927	109.881	85.6145	143.977	101.069	107.38	95.8262	34.9472	8.94726
1.22743	304.262	13.406	Arachidonoyl amine	4.23597e-09	4.84003	3343.37	2693.55	2964.84	2373.65	2781.82	3176.89	29.2024	286.567	183.812	45.6835	18.7735	41.1733	1547.59	3012.45	3342.38
1.23805	335.295	12.9593	C22:3	5.43407e-12	7.62444	149.568	175.938	170.089	151.727	154.569	162.503	0	0.732916	1.71807	0	2.43631	0	104.892	72.375	189.159
1.21718	162.112	0.711096	Carnitine	6.51108e-08	-1.95013	181.655	338.164	237.838	338.85	295.422	285.957	873.398	1141.07	1146.81	1134.35	1204.85	983.047	589.369	416.643	175.063
1.08955	255.232	13.2539	cis-9-palmitoleic acid	0.000279905	-2.15842	11.3621	26.2089	20.3195	65.6573	22.7673	36.1703	213.351	125.56	147.627	135.13	92.1861	100.804	103.591	83.328	27.2838
1.05841	132.077	0.726542	Creatine	0.000640764	-0.983724	1705.26	5752.45	6422.83	8829.22	4604.83	4053.81	11130	11248.7	10853.9	10274.5	9246.09	9279.68	12364.9	9470.73	3099.53
1.21932	200.201	10.5861	dodecanamide	3.91196e-08	3.16582	6523.16	5937.47	6482.37	4230.19	5799.55	6314.86	598.224	546.901	675.254	693.211	647.305	771.112	9234.46	5791.11	6643.63
1.21623	154.083	1.23555	Dopamine	9.3395e-08	-2.94196	12.8504	30.2406	27.6978	27.0004	35.1259	38.5624	232.271	226.013	197.863	211.112	274.068	176.395	61.1052	49.7056	33.8321
1.12438	307.261	0.632178	Eicosatrienoic acid	7.79987e-05	-0.9549	59.7145	44.8983	59.0318	51.6005	61.4216	51.3366	105.249	132.012	81.6106	90.1531	119.995	106.797	56.0975	51.9718	57.0263
1.05018	152.057	1.19423	Guanine	0.000782869	-2.732	83.4395	149.062	90.6881	83.4131	145.977	104.411	1127.28	683.366	500.034	1118.95	437.36	497.91	1156.62	925.507	98.9497
1.03982	284.099	1.19414	Guanosine	0.000972978	-2.75082	178.887	306.128	219.427	172.982	284.111	221.013	2389.3	1460.84	1050.83	2451.1	871.658	1082.18	2478.55	2074.35	233.79
1.00106	137.046	1.0477	Hypoxanthine	0.00241455	-1.10681	1912.59	4135.2	2578.49	2892.89	3073.06	2723.62	9543.92	7020.32	5086.16	6023.44	4153.3	5465.88	11108.6	8444.17	2236.56
1.15113	255.086	5.65341	L-Arginine phosphate	2.65453e-05	-0.878919	105.192	98.5595	114.653	128.374	119.628	107.961	184.913	218.993	187.713	180.936	259.637	207.968	120.662	103.097	108.763
1.23591	132.101	1.22743	Leucine/Isoleucine	5.97954e-10	-2.35668	6331.32	23333.8	20786.9	19587.8	21431.6	26705.9	104006	97747	95704	109657	97377.8	100801	22748.3	17480.6	21174.2
1.23039	280.263	12.6575	Linoleamide	3.67624e-09	4.2306	96388.1	80710.9	94555.8	71397.2	83575.4	91078.3	988.176	10509.5	10471	2131.39	1298.14	2178.85	116682	82769.1	93347.7
1.15601	279.23	0.63763	Linolenic Acid	1.43139e-05	-1.15146	59.0902	48.8623	56.4135	46.3681	54.8308	57.0546	134.305	137.286	86.4057	109.371	134.69	114.602	56.9168	58.4713	63.1067
1.20097	150.058	1.0477	Methionine	6.08641e-07	-3.08001	11.9605	1014.18	700.285	16.4634	840.24	873.864	5900.58	4028.61	4492.15	5950.18	4297.99	4563.5	1139.12	568.485	867.444
1.05555	664.116	1.0506	NAD	0.000560259	-1.51255	222.933	220.748	164.843	149.442	171.524	230.372	674.008	408.607	582.173	809.525	344.44	490.492	140.876	78.3173	241.833
1.21881	282.281	13.4137	Oleamide	6.37999e-08	2.66722	228120	205759	231487	218775	223345	220599	7207.97	77474.9	70828.1	21454.2	9209.75	22905.8	179031	202214	220843
1.23005	256.264	13.162	Palmitic amide	1.99265e-09	3.97939	161412	141770	129835	120621	132234	130329	2834.16	17653.5	15002	6280.4	2585.76	7390.63	62415.9	130718	120460
1.20955	254.248	12.2835	Palmitoleamide	1.47561e-07	4.2548	1434.72	1125.53	1356.12	859.467	1141.16	1342.03	30.6941	113.958	140.753	32.5917	19.2789	42.9631	1891.07	1183.95	1441.3
1.15882	220.118	2.6645	Pantothenic Acid	1.68759e-05	-3.05127	26.1181	129.752	129.295	67.1157	79.1351	70.1164	432.469	821.89	969.488	671.751	708.104	553.699	458.486	370.753	89.2972
1.08608	496.34	10.9933	PC(16:0)	0.000324379	-1.80513	423.133	937.902	664.621	813.472	788.193	1081.68	3282.43	2054.3	3300.83	3702.25	1414.79	2701.46	1403.68	1066.72	599.9
1.08305	518.322	10.9908	PC(18:3)	0.000350009	-1.76706	18.4666	45.903	29.9474	41.3839	39.6758	49.7663	147.947	92.4268	161.207	169.791	68.5955	126.328	68.1099	51.0163	30.8682
1.03286	526.293	10.4092	PE(22:6)	0.00115358	-2.55504	20.4453	114.612	21.962	32.0172	79.8886	104.695	499.025	604.429	237.23	238.763	391.286	224.968	70.9348	56.3771	57.3384
1.14429	194.081	5.12166	Phenylacetylglycine	3.51177e-05	-4.26456	5.30941	7.58479	6.93096	6.42864	9.93023	10.7141	93.286	88.4296	159.236	186.124	210.313	164.011	413.306	223.177	9.39601
1.22621	166.086	2.0682	Phenylalanine	1.41055e-08	-2.56853	3261.4	9806.76	7635.61	7470.17	8063.77	10749.8	50957.8	44297.6	44952.9	54016	39845.9	44662.3	9687.23	7778.61	7975.89
1.15583	318.3	8.40218	Phytosphingosine	1.21304e-05	-2.09001	4052.48	8271.95	5897.92	14056.7	6758.11	6322.1	29371.9	20948.5	30619.8	36653.8	35828.2	39694.5	8923.11	7560.69	12168.1
1.09518	116.07	0.729047	Proline	0.000222791	-1.06671	193.553	690.651	724.291	1002	542.725	641.595	1333.33	1356.47	1473.03	1342.35	1045.38	1398.27	1082.95	892.716	390.376
1.0915	146.165	0.601935	Spermidine	0.000248641	-2.63625	1073.24	1042.86	155.744	95.1482	1726.26	824.311	6349.13	5259.07	3242.44	3679.96	7923.95	4118.58	2114.81	1375.84	928.139
1.10248	302.305	9.25511	Sphinganine	3.1131e-05	-1.80406	2086.42	4391.13	3305.22	9340.69	4041.59	3945.01	15043.1	11141.1	15464.2	15087.5	18589.9	19343.2	2579.49	2417.48	9906.77
1.1947	300.29	9.58211	Sphingosine	1.37721e-06	-2.44762	286.8	834.287	374.902	251.113	638.761	534.197	3402.39	2302.63	2352.04	2548.92	2257.39	3066	454.217	679.369	331.627
1.00868	284.294	14.2204	Stearamide	0.000904438	3.74642	54122.2	52666.6	21169.7	14616.8	28475.9	30653.9	1716.6	3845.33	3965.24	1804.39	1096.73	2600.77	9371.12	37494.6	21319.2
1.19677	205.097	3.84495	Tryptophan	1.08551e-06	-2.66987	645.137	1968.99	1556.86	1568	1514.71	2093.56	12531.4	9917.93	9073.31	11540.9	7215.71	9204.35	1878.21	1493.5	1643.17
1.20052	182.081	1.10448	Tyrosine	7.34856e-07	-2.73688	873.356	2621	2102.73	2075.88	2189.62	2838.15	18045.2	13429.8	12408.5	16653.4	11561	12568.9	2394.26	1663.29	2306.32
1.23572	118.086	1.04751	Valine	6.3124e-10	-2.50106	408.028	1058.1	894.735	855.922	932.079	1180.82	5353.93	5104.1	4583.37	5507.45	4911.18	4711.35	841.29	662.009	990.576
1.17433	153.042	1.05552	Xanthine	6.85934e-06	1.81903	261.131	349.257	214.193	312.803	294.752	306.642	101.125	17.2652	104.223	68.6436	123.575	77.9577	158.117	125.842	294.761

## Sheet: neg
VIP	[H-]mz	rt(min)	name	ttest	fold(AS/HT)	AS.NEG.mzdata	AS1.NEG.mzdata	AS2.NEG.mzdata	AS4.NEG.mzdata	AS5.NEG.mzdata	AS6.NEG.mzdata	HT1.NEG.mzdata	HT2.NEG.mzdata	HT3.NEG.mzdata	HT4.NEG.mzdata	HT5.NEG.mzdata	HT6.NEG.mzdata	HT.1.NEG.mzdata	HT.NEG.mzdata
1.00119	131.071	4.64635	2-Hydroxycaproic acid	0.0346233	0.688111	357.386	1020.96	638.914	456.985	809.542	831.561	355.91	371.459	500.104	525.881	355.216	445.685	103.864	126.292
1.09707	322.045	0.706618	5'-CMP	0.0171219	2.1724	159.314	345.151	632.312	1006.32	347.402	286.554	125.159	109.874	109.364	74.8165	68.7267	128.125	316.334	207.947
1.45539	338.99	0.861555	D-Fructose 1,6-bisphosphate	0.00011036	1.69069	890.95	1395.42	1324.37	1921.62	1293.22	1276.03	313.626	312.504	515.785	332.136	312.447	723.204	900.923	809.09
1.40888	303.234	13.3877	Arachidonic Acid	0.000327823	1.37466	2816.08	5055.65	2569.19	3247.58	4261.34	4623.89	1772.57	1589.38	1483.48	1479.4	955.274	1425.29	5147.85	8387.74
1.05122	242.08	0.70872	Cytidine	0.00845947	1.1023	733.567	1833.53	1037.89	2363.82	1544.93	1550.34	610.675	551.535	939.204	668.2	528.802	923.381	482.171	437.714
1.35736	346.057	0.746544	deoxyguanosine 5'-monophosphate (dGMP)	0.000857123	1.5853	8688.06	11857.2	12834.9	20143.7	11338.7	15826.5	4911.35	3481.53	8493.9	3463.07	1271.15	5269.02	9583.85	8060.31
1.43856	498.907	0.612515	D-myo-Inositol-tetraphosphate	0.000168722	-1.24273	716.664	469.123	312.625	143.859	640.546	499.607	1192.37	1244.59	961.236	872.125	1273.38	1040.78	694.703	718.632
1.30567	115.004	0.758025	Fumaric acid	0.0018898	-1.05115	1355.33	1914.56	916.697	305.12	2338.78	1602.87	2163.9	2712.28	3650.83	2808.18	2878.84	3261.44	1088.15	854.608
1.04402	306.078	0.757921	Glutathione	0.0257051	1.16269	24975.4	47269.7	77211.3	71852.8	27679.2	44226.9	12665	18560.3	38970.3	33106.6	4284.15	23386.9	74359.1	95875.2
1.17604	214.049	0.702042	Glycerylphosphorylethanolamine	0.00850769	1.7486	525.251	1164.62	1100.23	2208.89	909.965	908.741	271.353	186.611	581.709	272.405	168.253	548.548	598.612	552.735
1.17799	362.052	0.758425	Guanidylic acid (guanosine monophosphate)	0.000577703	1.45121	3499.52	5123.83	4920.38	6146.43	3708.34	4933.74	1754.13	1168.6	3765.43	1699.12	430.735	1543.52	4158.92	3465.85
1.28404	282.085	1.19401	Guanosine	0.00253066	-1.95147	763.956	1240.78	861.267	662.413	1322.11	824.052	5987.04	3839.83	2229.04	5203.28	2110.36	2577.95	6065.94	5975.38
1.30637	154.062	0.679967	Histidine	0.00187133	-0.977957	471.309	460.115	522.328	522.371	465.378	577.587	1366.78	977.089	1092.53	923.844	508.023	1078.35	386.119	342.984
1.49115	186.114	5.22462	KAPA	3.83708e-05	1.6716	666.399	576.558	569.987	387.382	572.159	596.787	96.9707	13.39	218.015	237.557	228.585	263.116	460.833	424.519
1.01778	526.294	10.6754	LysoPE(22:5)	0.0309413	-1.21074	440.022	1800.23	699.413	312.314	1148.99	1636.21	2861.23	3614.48	1161.22	1094.1	3456.54	1785.88	508.369	477.328
1.25948	133.01	0.755174	Malic acid	0.00344613	-0.880218	12869.5	14222.1	8688.99	3239.23	19591.1	13321.8	17200.1	20412	26168.5	20821.2	22175.9	25625.4	8324.59	6625.68
1.05469	194.083	9.88119	n-acetyldopamine	0.0237712	0.38881	4551.22	3658.25	3614.06	3815.98	4290.92	3762.28	2261.45	2992.87	3073.28	2547.7	4462.7	2757.53	2608.36	2535.56
1.33934	742.068	1.05542	NADP+	0.00114806	0.772393	1263.51	1463.2	861.416	1024.73	1331.03	1184.75	834.031	715.259	903.247	540.989	501.279	678.62	1003.41	896.243
1.21966	281.249	14.1637	Oleic Acid	0.00543944	0.945726	238.213	395.281	444.458	332.359	264.696	370.353	294.025	128.525	245.867	185.462	71.1041	136.903	605.919	630.748
1.46772	218.104	2.65857	Pantothenic Acid	7.87343e-05	-2.14537	296.727	1078.2	1083.62	435.716	626.819	624.708	1924.21	3806.25	4178.6	2887.95	3145.06	2399.11	2555.96	2223.23
1.17479	524.279	10.4152	PE(22:6)	0.00861113	-1.45432	267.102	1234.69	496.614	234.743	816.084	1189.41	2285.55	3155.44	1264.15	1262.66	2435.96	1211.23	489.125	116.193
1.47901	192.067	5.11869	Phenylacetylglycine	5.64647e-05	-3.80526	34.2756	78.0801	72.786	58.1922	89.4957	94.5116	560.289	646.479	1011.75	1212.46	1451.54	1091.59	3254.29	2192.12
1.04046	176.936	0.730775	Pyrophosphate	0.0263736	1.01099	6660.07	2813.89	2902.04	4224.05	2696.75	2259.6	1461.15	2243.28	1777.65	1053.68	2166.51	1994.15	3424.18	3731.12
1.27124	606.075	0.857417	UDP-N-acetyl-D-galactosamine	0.00298107	2.8803	24307.3	26069.9	38772.4	71716.2	18487.8	33075.2	3494.16	4792.98	7845.47	3969.75	2562.44	6185.95	6813.91	6078.81
1.25557	402.996	0.894285	Uridine diphosphate	0.00361239	1.14371	1875.25	2623.14	2894.86	1388.94	3184.27	1995.46	778.826	887.35	873.039	922.067	864.915	1992.9	3366.41	2745.13
1.37941	323.03	1.04708	Uridine monophosphate (UMP)	0.000416708	1.22566	4781.67	6397.58	9794.08	7546.42	6423.35	5560.95	2196.24	2838.68	3256.69	3510.49	2387.9	3129.66	5990.16	4652.86
1.10557	151.027	1.05604	Xanthine	1.78775e-05	1.89593	2987.14	4170.54	2073.53	3174.16	3432.76	3059.47	1281.81	525.725	680.393	689.134	1116.64	784.114	1591.41	1320.59
1.04207	179.057	0.686796	α-D-Glucose	0.0260694	-0.811289	427.276	545.571	745.006	693.931	1017.89	496.431	606.874	1029.6	829.395	1422.43	1737.44	1263.7	437.35	509.555
VIP＞1，p值＞0.05
1.19097	191.02	1.05579	Citric acid	0.415782	-0.253501	17955.2	6907.96	7887.57	3746.03	10777.3	10767.1	13952	9793.95	10189.8	14823.5	9268.93	11162.4	9495.31	7572.01
1.03079	289.103	7.36187	N-Succinyl-L-diaminopimelic acid	0.310182	-0.716465	139.3	349.569	264.38	173.967	455.566	305.757	58.0787	108.536	218.452	691.529	1064.38	633.543	32.3264	24.7634
0.660722	117.019	1.21131	Succinic acid	0.193309	-0.299672	6808.15	5132.97	5199.17	8743.04	6382.59	5221.18	6520.01	5808.34	10510	10216.3	6183.95	6902.9
